# Supplementary material for: Sequence analysis of European maize inbred line F2 provides new insights into molecular and chromosomal characteristics of presence/absence variants
Source: BMC Genomics. 2018 Feb 5;19:119. doi: 10.1186/s12864-018-4490-7 (PMC5800051; doi:10.1186/s12864-018-4490-7)
Supplement: Supplementary file 1 — Supplementary tables. Table S1. FV2 genome size estimation by flow-cytometry analysis. Table S2. Validation of whole-genome de novo assembly using CEGMA and BUSCO. Table S3. RNA sequencing from this study. Table S4. Functional annotation of FV2 novel genes. Table S5. Genes present in B73 and deleted or partly-deleted in FV2. Table S6. Blast best hit for F2-specific genes against the NCBI NR sequences. Table S7. DNAseq used for SNP detection. (XLSX 89 kb) [file 12864_2018_4490_MOESM1_ESM.xlsx]

## Sheet: Table S1
Table S1 : FV2 genome size estimation by flow-cytometry analysis
Sample	2C value (pg)	2C value (Gb)	1C value (Gb)	Average1C value (Gb)	Standard deviation 1C value (Gb)
FV2-1	5.06	4.95	2.47	2.46	0.013
FV2-2	5.01	4.9	2.45
FV2-3	5.05	4.94	2.47

## Sheet: Table S2
Table S2 : Validation of whole-genome de novo assembly using CEGMA and BUSCO
		# prot	Completeness (%)	Total CEGMA searched
Maize F2 WGA	Complete	200	80.65	248
	Partial	233	93.95	248
Maize B73 refGen V2 assembly	Complete	216	87.1	248
	Partial	238	95.97	248
Maize B73 refGen V3 assembly	Complete	217	87.5	248
	Partial	240	96.77	248
	Complete (%) / duplicated (%)	Fragmented (%)	Missing (%)	Total BUSCO searched
Maize F2 WGA	93 / 23	3	3	956
Maize B73 refGen V2 assembly	93 / 25	1	5	956
Maize B73 refGen V3 assembly	94 / 25	1	4	956

## Sheet: Table S3
Table S3 : RNA sequencing from this study
Tissue ID	Tissue	Culture soil	Culture conditions	Developmental stage	Tissue	Dissection	Number of samples per replicate	Number of raw single end reads for replicate 1	Number of raw single end reads for replicate 2	Number of raw paired end reads for replicate 1	Number of raw paired end reads for replicate 2
1	Seedling (aerial parts)	Vermiculite	Greenhouse, 16 h light, 24°C/19°C	7 DAS (days after sowing): first leaf expanded (not fully), second leaf rolled	Seedling (aerial parts)	Cut at the remnants of the kernel	4	20 886 182	16 979 011	41 252 605	31 737 319
2	Seedling (root)	Vermiculite	Greenhouse, 16 h light, 24°C/19°C	7 DAS (days after sowing): first leaf expanded (not fully), second leaf rolled	Seedling (root)	Cut at the remnants of the kernel	4	21 651 674	25 579 930	65 499 193	35 392 245
3	Leaf	Soil (Grodent)	Greenhouse, 16 h light, 24°C/19°C	Plant at first day of silk appearance, take leaf of primary ear (100% adult with regard to wax and trichomes)	Leaf	Sheath with ligule and auricule, take 4 cm at base, then 2 cm every 10 cm, then tip, eliminate necroses	2	24 807 123	22 880 148	n.a.	n.a.
4	Root	Vermiculite, then Perlite	Greenhouse, 16 h light, 24°C/19°C	Plant at 50 DAS	Root	Take several branches, each branch consisting of thick "stem" and fine roots at extremity	2	26 380 344	26 538 288	n.a.	n.a.
5	Stem	Vermiculite, then Perlite	Greenhouse, 16 h light, 24°C/19°C	Tassel clearly visible on top, take 10 cm stem next to primary ear, soft at bottom (inside sheath), hard on top (outside sheath)	Stem	Stem next to primary ear, without leaf sheaths	2	24 139 900	21 012 727	n.a.	n.a.
6	Ear (immature)	Vermiculite, then Perlite	Greenhouse, 16 h light, 24°C/19°C	Swelling under leaf, no ear visible, ears 2 to 4 cm	Ear (immature)	Remove spathes, keep half of the silks (hold horizontally, cut left half)	2	25 956 311	20 011 419	n.a.	n.a.
7	Ear (mature)	Soil (Grodent)	Greenhouse, 16 h light, 24°C/19°C	Silks of 2 cm visible (first day), length of ear 6 cm	Ear (mature)	Remove spathes, keep half of the silks (hold horizontally, cut left half)	2	30 099 424	22 127 465	n.a.	n.a.
8	Tassel (immature)	Soil (Grodent)	Greenhouse, 16 h light, 24°C/19°C	40 DAS (days after sowing), tassels between 12 à 15 cm	Tassel (immature)	Entire tassel with all branches	2	22 333 706	21 819 408	42 301 038	37 942 472
9	Tassel (mature)	Soil (Grodent)	Greenhouse, 16 h light, 24°C/19°C	Plant producing pollen over half the primary branch	Tassel (mature)	Primary tassel branch	2	18 411 763	19 696 763	n.a.	n.a.
10	Kernel 7 JAP	Soil	Field ENS Lyon 2012	Self-pollinated ear at 7 DAP (days after pollination)	Kernel 7 JAP	20 kernels without glumes	2	32 938 662	25 863 063	48 082 365	45 402 777
11	Kernel 15 JAP	Soil	Field ENS Lyon 2012	Self-pollinated ear at 15 DAP (days after pollination)	Kernel 15 JAP	20 kernels without glumes	2	15 038 350	21 492 785	n.a.	n.a.
12	Kernel 33 JAP	Soil	Field ENS Lyon 2012	Self-pollinated ear at 33 DAP (days after pollination)	Kernel 33 JAP	20 kernels without glumes	2	26 727 920	25 284 439	n.a.	n.a.

## Sheet: Table S4
Table S4 : Functional annotation of FV2 novel genes
FV2-specific gene	Swiss Prot Entry	Protein name	organism	Funtion	GO BP	GO MF	Coverage (%)	Identity (%)
TCONS_00145308	RS5_NICPL	40S ribosomal protein S5 (Fragment)	Nicotiana plumbaginifolia (Leadwort-leaved tobacco) (Tex-Mex tobacco)		translation [GO:0006412]	RNA binding [GO:0003723]; structural constituent of ribosome [GO:0003735]	1	0.971154
TCONS_00144665	MPK10_ORYSJ	Mitogen-activated protein kinase 10 (MAP kinase 10) (EC 2.7.11.24)	Oryza sativa subsp. japonica (Rice)			ATP binding [GO:0005524]; MAP kinase activity [GO:0004707]	1	0.917949
TCONS_00146066	RS7_SECCE	40S ribosomal protein S7	Secale cereale (Rye)		translation [GO:0006412]	structural constituent of ribosome [GO:0003735]	1	0.895833
TCONS_00145179	GYRA_ORYSJ	Probable DNA gyrase subunit A, chloroplastic/mitochondrial (EC 5.99.1.3)	Oryza sativa subsp. japonica (Rice)	FUNCTION: DNA gyrase negatively supercoils closed circular double-stranded DNA in an ATP-dependent manner.	chromosome segregation [GO:0007059]; DNA topological change [GO:0006265]; DNA unwinding involved in DNA replication [GO:0006268]; pyrimidine ribonucleotide biosynthetic process [GO:0009220]	ATP binding [GO:0005524]; DNA binding [GO:0003677]; DNA topoisomerase type II (ATP-hydrolyzing) activity [GO:0003918]	1	0.876972
TCONS_00145644	ERF1Z_ARATH	Eukaryotic peptide chain release factor subunit 1-3 (Eukaryotic release factor 1-3) (eRF1-3) (Omnipotent suppressor protein 1 homolog 3) (SUP1 homolog 3)	Arabidopsis thaliana (Mouse-ear cress)	FUNCTION: Directs the termination of nascent peptide synthesis (translation) in response to the termination codons UAA, UAG and UGA (PubMed:15474304). Modulates plant growth and development (PubMed:16113224). {ECO:0000269|PubMed:16113224, ECO:0000303|PubMed:15474304}.	regulation of growth [GO:0040008]; regulation of translational termination [GO:0006449]; translational termination [GO:0006415]	poly(A) RNA binding [GO:0044822]; ribosome binding [GO:0043022]; translation release factor activity [GO:0003747]; translation release factor activity, codon specific [GO:0016149]	0.644172	0.87619
TCONS_00145349	DNAJ3_ARATH	Chaperone protein dnaJ 3 (AtDjA3) (AtJ3)	Arabidopsis thaliana (Mouse-ear cress)	FUNCTION: Have a continuous role in plant development probably in the structural organization of compartments. {ECO:0000250}.	photoperiodism, flowering [GO:0048573]; positive regulation of flower development [GO:0009911]; protein refolding [GO:0042026]; regulation of ATPase activity [GO:0043462]; response to heat [GO:0009408]; response to salt stress [GO:0009651]	ATP binding [GO:0005524]; chaperone binding [GO:0051087]; metal ion binding [GO:0046872]; unfolded protein binding [GO:0051082]	0.523529	0.842697
TCONS_00145283	GYRA_ORYSJ	Probable DNA gyrase subunit A, chloroplastic/mitochondrial (EC 5.99.1.3)	Oryza sativa subsp. japonica (Rice)	FUNCTION: DNA gyrase negatively supercoils closed circular double-stranded DNA in an ATP-dependent manner.	chromosome segregation [GO:0007059]; DNA topological change [GO:0006265]; DNA unwinding involved in DNA replication [GO:0006268]; pyrimidine ribonucleotide biosynthetic process [GO:0009220]	ATP binding [GO:0005524]; DNA binding [GO:0003677]; DNA topoisomerase type II (ATP-hydrolyzing) activity [GO:0003918]	0.953125	0.836066
TCONS_00145320	GL122_ORYSJ	Germin-like protein 12-2	Oryza sativa subsp. japonica (Rice)	FUNCTION: May play a role in plant defense. Probably has no oxalate oxidase activity even if the active site is conserved.		manganese ion binding [GO:0030145]; nutrient reservoir activity [GO:0045735]	1	0.827434
TCONS_00146342	PIN3A_ORYSJ	Probable auxin efflux carrier component 3a (OsPIN3a)	Oryza sativa subsp. japonica (Rice)	FUNCTION: May act as a component of the auxin efflux carrier. {ECO:0000250}.	auxin-activated signaling pathway [GO:0009734]; auxin efflux [GO:0010315]; auxin homeostasis [GO:0010252]; auxin polar transport [GO:0009926]	auxin efflux transmembrane transporter activity [GO:0010329]	0.266667	0.821429
TCONS_00145499	BBM_ARATH	AP2-like ethylene-responsive transcription factor BBM (AtBBM) (Protein AINTEGUMENTA-LIKE 2) (Protein BABY BOOM)	Arabidopsis thaliana (Mouse-ear cress)	FUNCTION: Transcription factor that promotes cell proliferation, differentiation and morphogenesis, especially during embryogenesis. {ECO:0000269|PubMed:12172019}.	multicellular organismal development [GO:0007275]; transcription, DNA-templated [GO:0006351]	DNA binding [GO:0003677]; sequence-specific DNA binding transcription factor activity [GO:0003700]	0.349057	0.810811
TCONS_00146244	4CLL5_ORYSJ	4-coumarate--CoA ligase-like 5 (EC 6.2.1.-)	Oryza sativa subsp. japonica (Rice)			ATP binding [GO:0005524]; ligase activity [GO:0016874]	0.679389	0.808989
TCONS_00145736	YODA_ARATH	Mitogen-activated protein kinase kinase kinase YODA (EC 2.7.11.25) (YODA MAPKK kinase)	Arabidopsis thaliana (Mouse-ear cress)	FUNCTION: Functions in a MAP kinase cascade that acts as a molecular switch to regulate the first cell fate decisions in the zygote and the early embryo. Promotes elongation of the zygote and development of its basal daughter cell into the extra-embryonic suspensor. In stomatal development, acts downstream of the LRR receptor TMM, but upstream of the MKK4/MKK5-MPK3/MPK6 module to regulate stomata…	activation of MAPKK activity [GO:0000186]; activation of protein kinase activity [GO:0032147]; inflorescence development [GO:0010229]; regulation of apoptotic process [GO:0042981]; regulation of growth [GO:0040008]; regulation of mitotic cell cycle [GO:0007346]; stomatal complex morphogenesis [GO:0010103]; stress-activated MAPK cascade [GO:0051403]; suspensor development [GO:0010098]	ATP binding [GO:0005524]; MAP kinase kinase kinase activity [GO:0004709]	0.238532	0.807692
TCONS_00145207	U603_ORYSJ	UPF0603 protein Os05g0401100, chloroplastic	Oryza sativa subsp. japonica (Rice)		carotenoid biosynthetic process [GO:0016117]; chlorophyll biosynthetic process [GO:0015995]; cysteine biosynthetic process [GO:0019344]; glucosinolate biosynthetic process [GO:0019761]; isopentenyl diphosphate biosynthetic process, methylerythritol 4-phosphate pathway [GO:0019288]; photosynthetic electron transport in photosystem I [GO:0009773]; photosystem II assembly [GO:0010207]; photosystem I…	acid phosphatase activity [GO:0003993]	0.645963	0.764423
TCONS_00145487	MAN6_ORYSJ	Mannan endo-1,4-beta-mannosidase 6 (EC 3.2.1.78) (Beta-mannanase 6) (Endo-beta-1,4-mannanase 6) (OsMAN6)	Oryza sativa subsp. japonica (Rice)		carbohydrate metabolic process [GO:0005975]	mannan endo-1,4-beta-mannosidase activity [GO:0016985]	0.991935	0.764228
TCONS_00146962	GSTU6_ORYSJ	Probable glutathione S-transferase GSTU6 (EC 2.5.1.18) (28 kDa cold-induced protein)	Oryza sativa subsp. japonica (Rice)	FUNCTION: Conjugation of reduced glutathione to a wide number of exogenous and endogenous hydrophobic electrophiles.		glutathione transferase activity [GO:0004364]	0.627451	0.760417
TCONS_00146017	AASS_ARATH	Alpha-aminoadipic semialdehyde synthase (cAt-LKR/SDH) (LKR/SDH) [Includes: Lysine ketoglutarate reductase (LKR) (EC 1.5.1.8); Saccharopine dehydrogenase (EC 1.5.1.9) (cAt-SDH) (SDH)]	Arabidopsis thaliana (Mouse-ear cress)	FUNCTION: Bifunctional enzyme that catalyzes the first two steps in lysine degradation. The N-terminal and the C-terminal contain lysine-oxoglutarate reductase and saccharopine dehydrogenase activity, respectively. Negatively regulates free Lys accumulation in seeds. {ECO:0000269|PubMed:11500552, ECO:0000269|PubMed:9286108, ECO:0000269|PubMed:9426595}.	L-lysine catabolic process to acetyl-CoA via saccharopine [GO:0033512]	saccharopine dehydrogenase (NAD+, L-glutamate-forming) activity [GO:0047131]; saccharopine dehydrogenase (NADP+, L-lysine-forming) activity [GO:0047130]	0.951613	0.757869
TCONS_00146516	ATX3_ORYSJ	Putative ataxin-3 homolog (EC 3.4.19.12)	Oryza sativa subsp. japonica (Rice)	FUNCTION: Interacts with key regulators of transcription and represses transcription. Acts as a histone-binding protein that regulates transcription. Acts as a deubiquitinating enzyme (By similarity). {ECO:0000250}.	D-xylose metabolic process [GO:0042732]; regulation of transcription, DNA-templated [GO:0006355]; response to chitin [GO:0010200]; transcription, DNA-templated [GO:0006351]	cysteine-type peptidase activity [GO:0008234]; omega peptidase activity [GO:0008242]	0.816794	0.757009
TCONS_00145409	RR9_ARATH	30S ribosomal protein S9, chloroplastic	Arabidopsis thaliana (Mouse-ear cress)	FUNCTION: Binds directly to 16S ribosomal RNA. {ECO:0000250}.	translation [GO:0006412]	rRNA binding [GO:0019843]; structural constituent of ribosome [GO:0003735]	0.987421	0.751592
TCONS_00145195	FZR2_ARATH	Protein FIZZY-RELATED 2 (Cell cycle switch protein CCS52A1)	Arabidopsis thaliana (Mouse-ear cress)	FUNCTION: Activator protein that regulates the ubiquitin ligase activity and substrate specificity of the anaphase promoting complex/cyclosome (APC/C). Necessary and sufficient for endoreduplication and correct cell expansion. Controls meristem size by stimulating endoreduplication in the elongation zone. {ECO:0000269|PubMed:15970679, ECO:0000269|PubMed:19074624, ECO:0000269|PubMed:19553203}.	cell division [GO:0051301]; cell growth [GO:0016049]; DNA endoreduplication [GO:0042023]; mitotic nuclear division [GO:0007067]; protein ubiquitination [GO:0016567]; trichome branching [GO:0010091]		0.561404	0.75
TCONS_00144597	B3GTK_ARATH	Probable beta-1,3-galactosyltransferase 20 (EC 2.4.1.-)	Arabidopsis thaliana (Mouse-ear cress)	FUNCTION: Beta-1,3-galactosyltransferase that transfers galactose from UDP-galactose to substrates with a terminal glycosyl residue. {ECO:0000250}.	protein glycosylation [GO:0006486]	carbohydrate binding [GO:0030246]; galactosyltransferase activity [GO:0008378]	0.987261	0.735484
TCONS_00147675	OFP1_ARATH	Transcription repressor OFP1 (Ovate family protein 1) (AtOFP1)	Arabidopsis thaliana (Mouse-ear cress)	FUNCTION: Transcriptional repressor that regulates multiple aspects of plant growth and development through the regulation of BEL1-LIKE (BLH) and KNOX TALE (KNAT) homoedomain transcription factors. Controls the subcellular localization of the homeodomain protein BLH1. Plays a role in the regulation of cell elongation by controlling the expression of GA20OX1, a gene that encodes a key enzyme in gi…	DNA repair [GO:0006281]; negative regulation of transcription, DNA-templated [GO:0045892]; regulation of unidimensional cell growth [GO:0051510]; transcription, DNA-templated [GO:0006351]	DNA binding [GO:0003677]	0.19403	0.730769
TCONS_00145672	GLU2A_ORYSJ	Probable glucan 1,3-alpha-glucosidase (EC 3.2.1.84) (Glucosidase II subunit alpha)	Oryza sativa subsp. japonica (Rice)	FUNCTION: Cleaves sequentially the 2 innermost alpha-1,3-linked glucose residues from the Glc(2)Man(9)GlcNAc(2) oligosaccharide precursor of immature glycoproteins. May be required for defense response elicited by pathogen-associated molecular patterns (PAMPs) (By similarity). {ECO:0000250}.	cellulose biosynthetic process [GO:0030244]; defense response to bacterium [GO:0042742]; Golgi vesicle transport [GO:0048193]; unidimensional cell growth [GO:0009826]	carbohydrate binding [GO:0030246]; glucan 1,3-alpha-glucosidase activity [GO:0033919]	0.575851	0.725806
TCONS_00146014	MYB86_ARATH	Transcription factor MYB86 (Myb homolog 4) (AtMyb4) (Myb-related protein 86) (AtMYB86)	Arabidopsis thaliana (Mouse-ear cress)	FUNCTION: Probable transcription factor. {ECO:0000250}.	regulation of transcription, DNA-templated [GO:0006355]; transcription, DNA-templated [GO:0006351]	chromatin binding [GO:0003682]; DNA binding [GO:0003677]	0.660194	0.720588
TCONS_00145118	H1_MAIZE	Histone H1	Zea mays (Maize)	FUNCTION: Histones H1 are necessary for the condensation of nucleosome chains into higher-order structures.	nucleosome assembly [GO:0006334]	DNA binding [GO:0003677]	0.338235	0.710145
TCONS_00145871	HNLS_SORBI	P-(S)-hydroxymandelonitrile lyase (HNL) (Hydroxynitrile lyase) (EC 4.1.2.11) [Cleaved into: P-(S)-hydroxymandelonitrile lyase chain A; P-(S)-hydroxymandelonitrile lyase chain B]	Sorghum bicolor (Sorghum) (Sorghum vulgare)	FUNCTION: Involved in cyanogenesis, the release of HCN from injured tissues. Is involved in the catabolism of the cyanogenic glycoside dhurrin. {ECO:0000269|PubMed:12356304}.		hydroxymandelonitrile lyase activity [GO:0050419]; serine-type carboxypeptidase activity [GO:0004185]	0.824	0.699029
TCONS_00147375	PPA18_ARATH	Purple acid phosphatase 18 (EC 3.1.3.2)	Arabidopsis thaliana (Mouse-ear cress)		dephosphorylation [GO:0016311]	acid phosphatase activity [GO:0003993]; metal ion binding [GO:0046872]	0.94958	0.690265
TCONS_00145479	NIA2_HORVU	Nitrate reductase [NADH] (NR) (EC 1.7.1.1) (Fragment)	Hordeum vulgare (Barley)	FUNCTION: Nitrate reductase is a key enzyme involved in the first step of nitrate assimilation in plants, fungi and bacteria.	nitrate assimilation [GO:0042128]; nitric oxide biosynthetic process [GO:0006809]	heme binding [GO:0020037]; molybdenum ion binding [GO:0030151]; molybdopterin cofactor binding [GO:0043546]; nitrate reductase (NADH) activity [GO:0009703]; nitrate reductase (NADPH) activity [GO:0050464]	0.384	0.666667
TCONS_00145027	Y3130_ARATH	Receptor-like serine/threonine-protein kinase At3g01300 (EC 2.7.11.1)	Arabidopsis thaliana (Mouse-ear cress)			ATP binding [GO:0005524]; protein serine/threonine kinase activity [GO:0004674]	0.642857	0.65812
TCONS_00146213	ABIL2_ORYSJ	Putative protein ABIL2 (Abl interactor-like protein 2)	Oryza sativa subsp. japonica (Rice)	FUNCTION: Involved in regulation of actin and microtubule organization. Part of a WAVE complex that activates the Arp2/3 complex (By similarity). {ECO:0000250}.			1	0.654971
TCONS_00145840	BSH_ARATH	Chromatin structure-remodeling complex protein BSH (AtBSH) (Protein BUSHY) (SNF5 homolog)	Arabidopsis thaliana (Mouse-ear cress)	FUNCTION: Component of a multiprotein complex equivalent of the yeast SWI/SNF complex, an ATP-dependent chromatin-remodeling complex, which is required for the positive and negative regulation of gene expression of a large number of genes. It changes chromatin structure by altering DNA-histone contacts within a nucleosome, leading eventually to a change in nucleosome position, thus facilitating o…	cell cycle [GO:0007049]; chromatin remodeling [GO:0006338]; regulation of transcription, DNA-templated [GO:0006355]; transcription, DNA-templated [GO:0006351]		0.91129	0.654867
TCONS_00147325	C7D55_HYOMU	Premnaspirodiene oxygenase (HPO) (EC 1.14.13.121) (Cytochrome P450 71D55)	Hyoscyamus muticus (Egyptian henbane)	FUNCTION: Involved in the biosynthesis of solavetivone, a potent antifungal phytoalexin. Catalyzes the successive and independent hydroxylations of premnaspirodiene and solavetivol. The first hydroxylation step is 3-fold more efficient than the second hydroxylation reaction.		heme binding [GO:0020037]; iron ion binding [GO:0005506]; monooxygenase activity [GO:0004497]; oxidoreductase activity, acting on paired donors, with incorporation or reduction of molecular oxygen [GO:0016705]	0.981132	0.644231
TCONS_00148025	CML20_ORYSJ	Probable calcium-binding protein CML20 (Calmodulin-like protein 20)	Oryza sativa subsp. japonica (Rice)	FUNCTION: Potential calcium sensor. {ECO:0000250}.		calcium ion binding [GO:0005509]	0.984375	0.642857
TCONS_00145194	C3H44_ORYSJ	Zinc finger CCCH domain-containing protein 44 (OsC3H44)	Oryza sativa subsp. japonica (Rice)			DNA binding [GO:0003677]; metal ion binding [GO:0046872]; RNA binding [GO:0003723]	0.935897	0.633562
TCONS_00144647	CRK2_ARATH	Cysteine-rich receptor-like protein kinase 2 (Cysteine-rich RLK2) (EC 2.7.11.-)	Arabidopsis thaliana (Mouse-ear cress)		hormone-mediated signaling pathway [GO:0009755]; protein autophosphorylation [GO:0046777]; response to ozone [GO:0010193]; transmembrane receptor protein serine/threonine kinase signaling pathway [GO:0007178]	ATP binding [GO:0005524]; peptide receptor activity [GO:0001653]; protein serine/threonine kinase activity [GO:0004674]; transmembrane receptor protein serine/threonine kinase activity [GO:0004675]; ubiquitin protein ligase binding [GO:0031625]	0.958333	0.63354
TCONS_00145862	RH1_ORYSJ	DEAD-box ATP-dependent RNA helicase 1 (EC 3.6.4.13)	Oryza sativa subsp. japonica (Rice)		cullin deneddylation [GO:0010388]; embryo sac egg cell differentiation [GO:0009560]; mRNA export from nucleus [GO:0006406]; photomorphogenesis [GO:0009640]; protein import into nucleus [GO:0006606]; protein targeting to mitochondrion [GO:0006626]	ATP binding [GO:0005524]; helicase activity [GO:0004386]; RNA binding [GO:0003723]	0.571816	0.620853
TCONS_00145065	GONS2_ARATH	GDP-mannose transporter GONST2 (Protein GOLGI NUCLEOTIDE SUGAR TRANSPORTER 2)	Arabidopsis thaliana (Mouse-ear cress)	FUNCTION: GDP-mannose transporter that may be involved in the import of GDP-mannose from the cytoplasm into the Golgi lumen. {ECO:0000269|PubMed:15480787}.	anion transmembrane transport [GO:0098656]; carbohydrate transport [GO:0008643]; GDP-mannose transmembrane transport [GO:1990570]; GDP-mannose transport [GO:0015784]; nucleotide-sugar transport [GO:0015780]; protein glycosylation [GO:0006486]	antiporter activity [GO:0015297]; nucleotide-sugar transmembrane transporter activity [GO:0005338]	0.558333	0.597015
TCONS_00145425	GYRA_ORYSJ	Probable DNA gyrase subunit A, chloroplastic/mitochondrial (EC 5.99.1.3)	Oryza sativa subsp. japonica (Rice)	FUNCTION: DNA gyrase negatively supercoils closed circular double-stranded DNA in an ATP-dependent manner.	chromosome segregation [GO:0007059]; DNA topological change [GO:0006265]; DNA unwinding involved in DNA replication [GO:0006268]; pyrimidine ribonucleotide biosynthetic process [GO:0009220]	ATP binding [GO:0005524]; DNA binding [GO:0003677]; DNA topoisomerase type II (ATP-hydrolyzing) activity [GO:0003918]	0.975806	0.586777
TCONS_00145156	CHS3_GERHY	Chalcone synthase 3 (EC 2.3.1.74) (Naringenin-chalcone synthase 3)	Gerbera hybrida (Daisy)	FUNCTION: The primary product of this enzyme is 4,2',4',6'-tetrahydroxychalcone (also termed naringenin-chalcone or chalcone) which can under specific conditions spontaneously isomerize into naringenin.	flavonoid biosynthetic process [GO:0009813]	naringenin-chalcone synthase activity [GO:0016210]	0.485075	0.584615
TCONS_00146680	AB35G_ORYSJ	ABC transporter G family member 35 (OsABCG35) (Pleiotropic drug resistance protein 11) (OsPDR11)	Oryza sativa subsp. japonica (Rice)	FUNCTION: May be a general defense protein. {ECO:0000250}.	transport [GO:0006810]	ATPase activity [GO:0016887]; ATP binding [GO:0005524]	1	0.571429
TCONS_00144451	PP173_ARATH	Pentatricopeptide repeat-containing protein At2g27800, mitochondrial	Arabidopsis thaliana (Mouse-ear cress)				0.454545	0.566667
TCONS_00146295	FACR2_ARATH	Fatty acyl-CoA reductase 2 (EC 1.2.1.n2) (Fatty acid reductase 2) (Male sterility protein 2)	Arabidopsis thaliana (Mouse-ear cress)	FUNCTION: Catalyzes the reduction of fatty acyl-CoA to fatty alcohols. Involved in the synthesis of the lipid component in sporopollenin. {ECO:0000269|PubMed:19062129, ECO:0000269|PubMed:9351246}.	lipid metabolic process [GO:0006629]; long-chain fatty-acyl-CoA metabolic process [GO:0035336]; pollen exine formation [GO:0010584]; suberin biosynthetic process [GO:0010345]	fatty-acyl-CoA reductase (alcohol-forming) activity [GO:0080019]; oxidoreductase activity, acting on the CH-CH group of donors, NAD or NADP as acceptor [GO:0016628]	0.284024	0.5625
TCONS_00145556	FACR2_ARATH	Fatty acyl-CoA reductase 2 (EC 1.2.1.n2) (Fatty acid reductase 2) (Male sterility protein 2)	Arabidopsis thaliana (Mouse-ear cress)	FUNCTION: Catalyzes the reduction of fatty acyl-CoA to fatty alcohols. Involved in the synthesis of the lipid component in sporopollenin. {ECO:0000269|PubMed:19062129, ECO:0000269|PubMed:9351246}.	lipid metabolic process [GO:0006629]; long-chain fatty-acyl-CoA metabolic process [GO:0035336]; pollen exine formation [GO:0010584]; suberin biosynthetic process [GO:0010345]	fatty-acyl-CoA reductase (alcohol-forming) activity [GO:0080019]; oxidoreductase activity, acting on the CH-CH group of donors, NAD or NADP as acceptor [GO:0016628]	0.324324	0.5625
TCONS_00145295	LACS2_ARATH	Long chain acyl-CoA synthetase 2 (EC 6.2.1.3) (Protein Botrytis resistant 1) (Protein LATERAL ROOT DEVELOPMENT 2)	Arabidopsis thaliana (Mouse-ear cress)	FUNCTION: Activation of long-chain fatty acids for both synthesis of cellular lipids, and degradation via beta-oxidation. Acts in the cutin pathway. Preferentially uses palmitate, palmitoleate, oleate and linoleate. Required for repression of lateral root formation through its role in cutin biosynthesis and subsequent aerial tissues permeability. {ECO:0000269|PubMed:14973169, ECO:0000269|PubMed:1…	cutin biosynthetic process [GO:0010143]; defense response to fungus [GO:0050832]; fatty acid metabolic process [GO:0006631]; lateral root formation [GO:0010311]	ATP binding [GO:0005524]; long-chain fatty acid-CoA ligase activity [GO:0004467]; very long-chain fatty acid-CoA ligase activity [GO:0031957]	0.956522	0.560606
TCONS_00145079	C2D61_ARATH	C2 domain-containing protein At1g53590 (N-terminal-TM-C2 domain type 6 protein 1) (NTMC2TYPE6.1)	Arabidopsis thaliana (Mouse-ear cress)				0.895161	0.558559
TCONS_00145325	PLP1_ORYSJ	Patatin-like protein 1 (OsPLP1) (EC 3.1.1.-)	Oryza sativa subsp. japonica (Rice)	FUNCTION: Possesses non-specific lipolytic acyl hydrolase (LAH) activity. Hydrolyzes phospholipids as well as galactolipids. May play a role in disease resistance (By similarity). {ECO:0000250}.	defense response [GO:0006952]; lipid catabolic process [GO:0016042]	hydrolase activity [GO:0016787]	0.426136	0.546667
TCONS_00145239	SDN1_ARATH	Small RNA degrading nuclease 1 (EC 3.1.-.-)	Arabidopsis thaliana (Mouse-ear cress)	FUNCTION: 3'-5' exonuclease degrading single-stranded small RNAs. {ECO:0000269|PubMed:18787168}.	miRNA catabolic process [GO:0010587]; nucleic acid phosphodiester bond hydrolysis [GO:0090305]	3'-5' exonuclease activity [GO:0008408]; nucleic acid binding [GO:0003676]; nucleotide binding [GO:0000166]	0.775862	0.544444
TCONS_00145209	HMGYA_SOYBN	HMG-Y-related protein A (Protein SB16A)	Glycine max (Soybean) (Glycine hispida)		nucleosome assembly [GO:0006334]; regulation of transcription, DNA-templated [GO:0006355]	DNA binding [GO:0003677]	0.229508	0.528571
TCONS_00145907	P24D3_ARATH	Transmembrane emp24 domain-containing protein p24delta3 (p24 family protein delta1a) (p24delta1a) (p24 family protein delta3) (p24delta3)	Arabidopsis thaliana (Mouse-ear cress)	FUNCTION: Involved in vesicular protein trafficking. Mainly functions in the early secretory pathway. Thought to act as cargo receptor at the lumenal side for incorporation of secretory cargo molecules into transport vesicles and to be involved in vesicle coat formation at the cytoplasmic side (By similarity). {ECO:0000250}.	protein transport [GO:0015031]; vesicle-mediated transport [GO:0016192]		1	0.526316
TCONS_00145090	AB36G_ORYSJ	ABC transporter G family member 36 (OsABCG36) (Pleiotropic drug resistance protein 9) (OsPDR9)	Oryza sativa subsp. japonica (Rice)	FUNCTION: May be a general defense protein. {ECO:0000250}.	transport [GO:0006810]	ATPase activity [GO:0016887]; ATP binding [GO:0005524]	1	0.51711
TCONS_00145671	JAL19_ARATH	Jacalin-related lectin 19	Arabidopsis thaliana (Mouse-ear cress)			carbohydrate binding [GO:0030246]	0.52921	0.512987
TCONS_00147552	AGCT2_HORVU	Agmatine coumaroyltransferase-2 (EC 2.3.1.64)	Hordeum vulgare (Barley)	FUNCTION: Involved in the synthesis of hordatines (antifungal hydroxycinnamoylagmatine derivatives). Specific for agmatine as the acyl acceptor, inactive towards tyramine and putrescine. Has activity with the acyl donors 4-coumaroyl-CoA, cinnamoyl-CoA, caffeoyl-CoA, feruloyl-CoA, and to a lesser extent sinapoyl-CoA. {ECO:0000269|Ref.2}.	metabolic process [GO:0008152]	agmatine N4-coumaroyltransferase activity [GO:0047634]	0.987013	0.506579
TCONS_00146873	GDL17_ARATH	GDSL esterase/lipase At1g33811 (EC 3.1.1.-) (Extracellular lipase At1g33811)	Arabidopsis thaliana (Mouse-ear cress)		lipid catabolic process [GO:0016042]	hydrolase activity, acting on ester bonds [GO:0016788]	0.528846	0.490909
TCONS_00144514	AB17A_HUMAN	Alpha/beta hydrolase domain-containing protein 17A (EC 3.-.-.-)	Homo sapiens (Human)			hydrolase activity [GO:0016787]	0.26875	0.488372
TCONS_00146284	PSK2_ORYSI	Phytosulfokines 2 [Cleaved into: Phytosulfokine-alpha (PSK-alpha) (Phytosulfokine-a); Phytosulfokine-beta (PSK-beta) (Phytosulfokine-b)]	Oryza sativa subsp. indica (Rice)	FUNCTION: Promotes plant cell differentiation, organogenesis and somatic embryogenesis as well as cell proliferation.	cell differentiation [GO:0030154]; cell proliferation [GO:0008283]; multicellular organismal development [GO:0007275]		0.688406	0.484211
TCONS_00146609	TBC25_HUMAN	TBC1 domain family member 25	Homo sapiens (Human)	FUNCTION: Acts as a GTPase-activating protein specific for RAB33B. Involved in the regulation of autophagosome maturation, the process in which autophagosomes fuse with endosomes and lysosomes. {ECO:0000269|PubMed:21383079}.	autophagy [GO:0006914]; positive regulation of GTPase activity [GO:0043547]; regulation of autophagosome maturation [GO:1901096]	GTPase activator activity [GO:0005096]	0.322581	0.483333
TCONS_00145261	BH130_ARATH	Transcription factor bHLH130 (Basic helix-loop-helix protein 130) (AtbHLH130) (bHLH 130) (Transcription factor EN 69) (bHLH transcription factor bHLH130)	Arabidopsis thaliana (Mouse-ear cress)		photoperiodism, flowering [GO:0048573]; regulation of transcription, DNA-templated [GO:0006355]; transcription, DNA-templated [GO:0006351]	DNA binding [GO:0003677]; sequence-specific DNA binding transcription factor activity [GO:0003700]	0.698758	0.48
TCONS_00145921	PER28_ARATH	Peroxidase 28 (Atperox P28) (EC 1.11.1.7) (ATP39)	Arabidopsis thaliana (Mouse-ear cress)	FUNCTION: Removal of H(2)O(2), oxidation of toxic reductants, biosynthesis and degradation of lignin, suberization, auxin catabolism, response to environmental stresses such as wounding, pathogen attack and oxidative stress. These functions might be dependent on each isozyme/isoform in each plant tissue.	cellular response to hypoxia [GO:0071456]; hydrogen peroxide catabolic process [GO:0042744]; response to oxidative stress [GO:0006979]	heme binding [GO:0020037]; metal ion binding [GO:0046872]; peroxidase activity [GO:0004601]	0.179688	0.478261
TCONS_00146773	GPAT3_ARATH	Probable glycerol-3-phosphate acyltransferase 3 (AtGPAT3) (EC 2.3.1.15)	Arabidopsis thaliana (Mouse-ear cress)	FUNCTION: Esterifies acyl-group from acyl-ACP to the sn-1 position of glycerol-3-phosphate, an essential step in glycerolipid biosynthesis. {ECO:0000250}.	CDP-diacylglycerol biosynthetic process [GO:0016024]	glycerol-3-phosphate O-acyltransferase activity [GO:0004366]	1	0.45614
TCONS_00144438	MATE7_ARATH	MATE efflux family protein 7 (Protein DETOXIFICATION 1-like 3) (Protein DTX2)	Arabidopsis thaliana (Mouse-ear cress)			antiporter activity [GO:0015297]; drug transmembrane transporter activity [GO:0015238]	0.991935	0.455285
TCONS_00146424	PP273_ARATH	Pentatricopeptide repeat-containing protein At3g49240 (Protein EMBRYO DEFECTIVE 1796)	Arabidopsis thaliana (Mouse-ear cress)	FUNCTION: May play a role in embryogenesis. {ECO:0000269|PubMed:15647901}.	embryo development ending in seed dormancy [GO:0009793]	ATP binding [GO:0005524]	0.426901	0.452055
TCONS_00145883	ALY3_ARATH	Protein ALWAYS EARLY 3 (AtALY3)	Arabidopsis thaliana (Mouse-ear cress)		cell cycle [GO:0007049]; transcription, DNA-templated [GO:0006351]	chromatin binding [GO:0003682]; DNA binding [GO:0003677]	0.958199	0.442953
TCONS_00146682	Y4744_ARATH	Uncharacterized protein At4g06744	Arabidopsis thaliana (Mouse-ear cress)				0.893764	0.439276
TCONS_00144984	IPO5_MOUSE	Importin-5 (Imp5) (Importin subunit beta-3) (Karyopherin beta-3) (Ran-binding protein 5) (RanBP5)	Mus musculus (Mouse)	FUNCTION: Functions in nuclear protein import as nuclear transport receptor. Serves as receptor for nuclear localization signals (NLS) in cargo substrates. Is thought to mediate docking of the importin/substrate complex to the nuclear pore complex (NPC) through binding to nucleoporin and the complex is subsequently translocated through the pore by an energy requiring, Ran-dependent mechanism. At …	cellular response to amino acid stimulus [GO:0071230]; NLS-bearing protein import into nucleus [GO:0006607]; positive regulation of protein import into nucleus [GO:0042307]; ribosomal protein import into nucleus [GO:0006610]	poly(A) RNA binding [GO:0044822]; protein transporter activity [GO:0008565]	0.872727	0.427083
TCONS_00145119	DOF36_ARATH	Dof zinc finger protein DOF3.6 (AtDOF3.6) (OBF-binding protein 3)	Arabidopsis thaliana (Mouse-ear cress)	FUNCTION: Transcription factor that binds specifically to a 5'-AA[AG]G-3' consensus core sequence. Enhances the DNA binding of OBF transcription factors to OCS elements. {ECO:0000269|PubMed:12887587}.	regulation of transcription, DNA-templated [GO:0006355]; transcription, DNA-templated [GO:0006351]	DNA binding [GO:0003677]; metal ion binding [GO:0046872]	0.680328	0.425703
TCONS_00147204	CXE2_ARATH	Probable carboxylesterase 2 (AtCXE2) (EC 3.1.1.1)	Arabidopsis thaliana (Mouse-ear cress)	FUNCTION: Carboxylesterase acting on esters with varying acyl chain length. {ECO:0000250}.		carboxylic ester hydrolase activity [GO:0052689]	0.45045	0.42
TCONS_00145084	C2D61_ARATH	C2 domain-containing protein At1g53590 (N-terminal-TM-C2 domain type 6 protein 1) (NTMC2TYPE6.1)	Arabidopsis thaliana (Mouse-ear cress)				0.941463	0.409326
TCONS_00146182	HST_TOBAC	Shikimate O-hydroxycinnamoyltransferase (EC 2.3.1.133) (Hydroxycinnamoyl transferase) (Hydroxycinnamoyl-Coenzyme A shikimate/quinate hydroxycinnamoyltransferase)	Nicotiana tabacum (Common tobacco)	FUNCTION: Acyltransferase involved in the biosynthesis of lignin. The affinity for shikimate as acceptor is 100-fold higher than for quinate. The most efficient donors are caffeoyl-CoA > p-coumaroyl-CoA > feruloyl-CoA >> sinapoyl-CoA. {ECO:0000269|PubMed:12381722, ECO:0000269|PubMed:15161961}.		shikimate O-hydroxycinnamoyltransferase activity [GO:0047172]	0.777251	0.408537
TCONS_00147680	Y4744_ARATH	Uncharacterized protein At4g06744	Arabidopsis thaliana (Mouse-ear cress)				0.827027	0.405229
TCONS_00147470	PUP3_ARATH	Purine permease 3 (AtPUP3)	Arabidopsis thaliana (Mouse-ear cress)	FUNCTION: May be involved in transport of purine derivatives during pollen germination and tube elongation. {ECO:0000269|PubMed:12662305}.	purine nucleobase transport [GO:0006863]	purine nucleobase transmembrane transporter activity [GO:0005345]	0.847619	0.404494
TCONS_00145977	Y3475_ARATH	Probable LRR receptor-like serine/threonine-protein kinase At3g47570 (EC 2.7.11.1)	Arabidopsis thaliana (Mouse-ear cress)			ATP binding [GO:0005524]; protein serine/threonine kinase activity [GO:0004674]	0.966316	0.404139
TCONS_00146047	DIV_ANTMA	Transcription factor DIVARICATA	Antirrhinum majus (Garden snapdragon)	FUNCTION: Involved in the dorsovental asymmetry of flowers. Promotes ventral identity. {ECO:0000269|PubMed:11937495, ECO:0000269|PubMed:9118809}.	determination of dorsal/ventral asymmetry [GO:0048262]; flower development [GO:0009908]; regulation of transcription, DNA-templated [GO:0006355]; transcription, DNA-templated [GO:0006351]	chromatin binding [GO:0003682]; DNA binding [GO:0003677]	0.550725	0.394737
TCONS_00146084	SALT_ORYSI	Salt stress-induced protein (Salt protein) (Protein lectin-like) (Protein mannose-binding lectin)	Oryza sativa subsp. indica (Rice)			carbohydrate binding [GO:0030246]	0.650442	0.394558
TCONS_00145982	C81E8_MEDTR	Cytochrome P450 81E8 (EC 1.14.13.-)	Medicago truncatula (Barrel medic) (Medicago tribuloides)	FUNCTION: Probable monooxygenases exhibiting no activity with isoflavones such as formononetin, biochanin A, pseudobaptigenin, daidzein, genistein, isoformononetin and prunetin, or with flavonoids including naringenin, liquiritigenin, apigenin, luteolin, or kaempferol. {ECO:0000269|PubMed:14617078}.		heme binding [GO:0020037]; iron ion binding [GO:0005506]; monooxygenase activity [GO:0004497]; oxidoreductase activity, acting on paired donors, with incorporation or reduction of molecular oxygen [GO:0016705]	1	0.389722
TCONS_00146290	TRI1_YEAST	Protein TRI1	Saccharomyces cerevisiae (strain ATCC 204508 / S288c) (Baker's yeast)	FUNCTION: May be involved in transcription regulation. {ECO:0000250}.	regulation of transcription, DNA-templated [GO:0006355]; transcription, DNA-templated [GO:0006351]	DNA binding [GO:0003677]	0.534483	0.387097
TCONS_00144554	BISS_ZINOF	(S)-beta-bisabolene synthase (EC 4.2.3.55) (Terpene synthase 1) (ZoTPS1)	Zingiber officinale (Ginger) (Amomum zingiber)	FUNCTION: Sesquiterpene synthase involved in the biosynthesis of bisabolene. {ECO:0000269|PubMed:20229191}.		magnesium ion binding [GO:0000287]; terpene synthase activity [GO:0010333]	0.986047	0.377358
TCONS_00145198	PHYLL_TOBAC	Phylloplanin (T-phylloplanin)	Nicotiana tabacum (Common tobacco)	FUNCTION: Inhibits spore germination and leaf infection by fungal pathogens.	defense response [GO:0006952]		0.60221	0.376147
TCONS_00146689	PAD4_ARATH	Lipase-like PAD4 (EC 2.3.1.-) (Protein ENHANCED DISEASE SUSCEPTIBILITY 9) (Protein PHYTOALEXIN DEFICIENT 4) (AtPAD4)	Arabidopsis thaliana (Mouse-ear cress)	FUNCTION: Probable lipase required downstream of MPK4 for accumulation of the plant defense-potentiating molecule, salicylic acid, thus contributing to the plant innate immunity against invasive biotrophic pathogens and to defense mechanisms upon recognition of microbe-associated molecular patterns (MAMPs). Participates in the regulation of various molecular and physiological processes that influ…	aerenchyma formation [GO:0010618]; cellular response to trehalose stimulus [GO:0071327]; defense response to bacterium, incompatible interaction [GO:0009816]; defense response to insect [GO:0002213]; ethylene-activated signaling pathway [GO:0009873]; leaf senescence [GO:0010150]; lipid catabolic process [GO:0016042]; lipid metabolic process [GO:0006629]; negative regulation of defense response [G…	lipase activity [GO:0016298]; transferase activity [GO:0016740]	0.902985	0.371901
TCONS_00145429	HIP26_ARATH	Heavy metal-associated isoprenylated plant protein 26 (AtHIPP26) (Farnesylated protein 6) (AtFP6)	Arabidopsis thaliana (Mouse-ear cress)	FUNCTION: Heavy-metal-binding protein. Binds lead, cadmium and copper. May be involved in heavy-metal transport. {ECO:0000269|PubMed:18823312}.	heat acclimation [GO:0010286]; metal ion transport [GO:0030001]	metal ion binding [GO:0046872]	0.225941	0.37037
TCONS_00145693	ICE1_ARATH	Transcription factor ICE1 (Basic helix-loop-helix protein 116) (AtbHLH116) (bHLH 116) (Inducer of CBF expression 1) (Transcription factor EN 45) (Transcription factor SCREAM) (bHLH transcription factor bHLH116)	Arabidopsis thaliana (Mouse-ear cress)	FUNCTION: Transcriptional activator that regulates the cold-induced transcription of CBF/DREB1 genes. Binds specifically to the MYC recognition sites (5'-CANNTG-3') found in the CBF3/DREB1A promoter. Mediates stomatal differentiation in the epidermis probably by controlling successive roles of SPCH, MUTE, and FAMA. {ECO:0000269|PubMed:17416732, ECO:0000269|PubMed:18641265}.	positive regulation of transcription, DNA-templated [GO:0045893]; response to cold [GO:0009409]; response to freezing [GO:0050826]; stomatal lineage progression [GO:0010440]; transcription, DNA-templated [GO:0006351]	DNA binding [GO:0003677]; sequence-specific DNA binding transcription factor activity [GO:0003700]	0.783333	0.368794
TCONS_00145351	GAT22_ARATH	Putative GATA transcription factor 22	Arabidopsis thaliana (Mouse-ear cress)	FUNCTION: Transcriptional regulator that specifically binds 5'-GATA-3' or 5'-GAT-3' motifs within gene promoters. {ECO:0000250}.	circadian rhythm [GO:0007623]; gibberellic acid mediated signaling pathway [GO:0009740]; negative regulation of flower development [GO:0009910]; negative regulation of seed germination [GO:0010187]; regulation of chlorophyll biosynthetic process [GO:0010380]; regulation of gene expression [GO:0010468]; response to cytokinin [GO:0009735]; response to light stimulus [GO:0009416]; transcription, DNA…	sequence-specific DNA binding [GO:0043565]; sequence-specific DNA binding transcription factor activity [GO:0003700]; transcription regulatory region DNA binding [GO:0044212]; zinc ion binding [GO:0008270]	0.555263	0.36019
TCONS_00146188	SRG1_ARATH	Protein SRG1 (AtSRG1) (Protein SENESCENCE-RELATED GENE 1)	Arabidopsis thaliana (Mouse-ear cress)		organ senescence [GO:0010260]	metal ion binding [GO:0046872]; oxidoreductase activity, acting on diphenols and related substances as donors, oxygen as acceptor [GO:0016682]; oxidoreductase activity, acting on paired donors, with incorporation or reduction of molecular oxygen, 2-oxoglutarate as one donor, and incorporation of one atom each of oxygen into both donors [GO:0016706]	0.883191	0.351613
TCONS_00147523	C72A1_CATRO	Secologanin synthase (SLS) (EC 1.3.3.9) (CYPLXXII) (Cytochrome P450 72A1)	Catharanthus roseus (Madagascar periwinkle) (Vinca rosea)	FUNCTION: Converts loganin into secologanin. {ECO:0000269|PubMed:11135113}.	alkaloid metabolic process [GO:0009820]	heme binding [GO:0020037]; iron ion binding [GO:0005506]; monooxygenase activity [GO:0004497]; oxidoreductase activity, acting on paired donors, with incorporation or reduction of molecular oxygen [GO:0016705]; secologanin synthase activity [GO:0050616]	1	0.345794
TCONS_00144659	PTEN_DICDI	Phosphatidylinositol 3,4,5-trisphosphate 3-phosphatase and dual-specificity protein phosphatase PTEN (EC 3.1.3.16) (EC 3.1.3.48) (EC 3.1.3.67) (Pten 3-phosphoinositide phosphatase alpha)	Dictyostelium discoideum (Slime mold)	FUNCTION: Acts as a dual-specificity protein phosphatase, dephosphorylating tyrosine-, serine- and threonine-phosphorylated proteins. Also acts as a lipid phosphatase, removing the phosphate in the D3 position of the inositol ring from phosphatidylinositol 3,4,5-trisphosphate, phosphatidylinositol 3,4-diphosphate, phosphatidylinositol 3-phosphate and inositol 1,3,4,5-tetrakisphosphate (By similar…	actin filament organization [GO:0007015]; adenylate cyclase-modulating G-protein coupled receptor signaling pathway [GO:0007188]; aggregation involved in sorocarp development [GO:0031152]; cell motility [GO:0048870]; chemotaxis [GO:0006935]; chemotaxis to cAMP [GO:0043327]; establishment of cell polarity [GO:0030010]; mitotic cytokinesis [GO:0000281]; negative chemotaxis [GO:0050919]; negative re…	lipid binding [GO:0008289]; phosphatidylinositol-3,4,5-trisphosphate 3-phosphatase activity [GO:0016314]; protein tyrosine phosphatase activity [GO:0004725]	0.811966	0.326316
TCONS_00147824	U73B5_ARATH	UDP-glycosyltransferase 73B5 (EC 2.4.1.-) (Flavonol 3-O-glucosyltransferase UGT73B5) (EC 2.4.1.91)	Arabidopsis thaliana (Mouse-ear cress)	FUNCTION: Possesses quercetin 3-O-glucosyltransferase activity in vitro. Involved in stress or defense responses. {ECO:0000269|PubMed:15352060, ECO:0000269|PubMed:16306146}.	defense response [GO:0006952]; flavonoid biosynthetic process [GO:0009813]; flavonoid glucuronidation [GO:0052696]; response to other organism [GO:0051707]	flavonol 3-O-glucosyltransferase activity [GO:0047893]; quercetin 3-O-glucosyltransferase activity [GO:0080043]; quercetin 7-O-glucosyltransferase activity [GO:0080044]; UDP-glucosyltransferase activity [GO:0035251]	0.99095	0.324201
TCONS_00145303	RPS2_ARATH	Disease resistance protein RPS2 (Resistance to Pseudomonas syringae protein 2)	Arabidopsis thaliana (Mouse-ear cress)	FUNCTION: Disease resistance (R) protein that specifically recognizes the AvrRpt2 type III effector avirulence protein from Pseudomonas syringae. Resistance proteins guard the plant against pathogens that contain an appropriate avirulence protein via an indirect interaction with this avirulence protein. That triggers a defense system including the hypersensitive response, which restricts the path…	defense response [GO:0006952]; defense response to bacterium [GO:0042742]; detection of bacterium [GO:0016045]; plant-type hypersensitive response [GO:0009626]	ADP binding [GO:0043531]; ATP binding [GO:0005524]	0.479592	0.308511
TCONS_00145015	PIRL2_ARATH	Plant intracellular Ras-group-related LRR protein 2	Arabidopsis thaliana (Mouse-ear cress)	FUNCTION: Leucine-rich repeat protein that likely mediates protein interactions, possibly in the context of signal transduction. {ECO:0000250}.			0.608374	0.303644
TCONS_00147570	NOSIP_DROME	Nitric oxide synthase-interacting protein homolog	Drosophila melanogaster (Fruit fly)	FUNCTION: Negatively regulates nitric oxide production by inducing nitric oxide synthase translocation to actin cytoskeleton and inhibiting its enzymatic activity. {ECO:0000250}.	mRNA splicing, via spliceosome [GO:0000398]; negative regulation of catalytic activity [GO:0043086]; negative regulation of nitric-oxide synthase activity [GO:0051001]		0.857143	0.295455
TCONS_00145175	DRL7_ARATH	Probable disease resistance protein At1g58390	Arabidopsis thaliana (Mouse-ear cress)	FUNCTION: Possible disease resistance protein.	defense response [GO:0006952]	ADP binding [GO:0043531]; ATP binding [GO:0005524]	0.813022	0.289528
TCONS_00145945	NATT4_THANI	Natterin-4 (EC 3.4.-.-)	Thalassophryne nattereri (Niquim)	FUNCTION: Shows nociceptive, edema-inducing and kininogenase activity with release of kallidin from low molecular weight kininogen. The cleavage occurs at Met-Lys bonds (By similarity). {ECO:0000250}.	pathogenesis [GO:0009405]	hydrolase activity [GO:0016787]	0.424419	0.287671
TCONS_00148117	PP281_ARATH	Pentatricopeptide repeat-containing protein At3g53700, chloroplastic (Protein MATERNAL EFFECT EMBRYO ARREST 40)	Arabidopsis thaliana (Mouse-ear cress)	FUNCTION: May be involved in female gametophyte development. {ECO:0000269|PubMed:15634699}.	embryo development ending in seed dormancy [GO:0009793]		1	0.268908

## Sheet: Table S5
Table S5 : Genes present in B73 and deleted or partly-deleted in FV2
Gene	fraction of gene deleted (%)	Functional annotation (RefGene V2 5a)
GRMZM5G896196;biotype=pseudogene	100	GRMZM5G896196_T01 Uniprot/SPTREMBL C4J1N4 Putative uncharacterized protein
AC199005.2_FG003	100
AC233863.1_FG002	100
AC202129.3_FG001	100
AC195343.3_FG002	100
GRMZM5G885029	100
AC229873.1_FG003	100
GRMZM2G429720	100
AC206980.3_FG007	100
AC197718.3_FG002	100
GRMZM2G700576	100
GRMZM2G382618	100	GRMZM2G382618_T01 UniGene Zm.123644 Clone 1633124 mRNA sequence
AC200122.4_FG004	100
GRMZM5G894868	100	GRMZM5G894868_T01 EntrezGene 100381819 hypothetical protein LOC100381819 RefSeq_peptide NP_001168085 hypothetical protein LOC100381819 Uniprot/SPTREMBL C0HJ37 Putative uncharacterized protein
GRMZM5G895899	100	GRMZM5G895899_T01 UniGene Zm.9040 Hypothetical protein LOC100279670 Uniprot/SPTREMBL B7ZZE3 Putative uncharacterized protein
GRMZM2G051855	100
GRMZM2G700411	100
GRMZM2G004041	100
GRMZM2G060596	100
GRMZM2G140968	100	GRMZM2G140968_T01 UniGene Zm.130356 Clone 1462796 mRNA sequence
GRMZM2G450231	100	GRMZM2G450231_T01 GO GO:0004497 monooxygenase activity GO GO:0005506 iron ion binding GO GO:0009055 electron carrier activity GO GO:0020037 heme binding GO GO:0055114 oxidation reduction
AC210013.4_FG007	100
GRMZM5G806726	100	GRMZM5G806726_T01 UniGene Zm.30974 Hypothetical protein LOC100279668
GRMZM2G517309;biotype=pseudogene	100
GRMZM2G009998	100
GRMZM2G323287	100	GRMZM2G323287_T01 UniGene Zm.156811 Hypothetical protein LOC100274640 Uniprot/SPTREMBL B6SGR4 Putative uncharacterized protein
GRMZM2G162278	100	GRMZM2G162278_T01 EntrezGene 100216990 hypothetical protein LOC100216990 RefSeq_dna NM_001143368 hypothetical protein LOC100216990 (LOC100216990), mRNA RefSeq_peptide NP_001136840 hypothetical protein LOC100216990 UniGene Zm.119632 Hypothetical protein LOC100216990 UniGene Zm.120627 Transcribed locus Uniprot/SPTREMBL B4FKU7 Putative uncharacterized protein
GRMZM2G034768	100	GRMZM2G034768_T01 EntrezGene 100216559 hypothetical protein LOC100216559 RefSeq_dna NM_001142979 hypothetical protein LOC100216559 (LOC100216559), mRNA RefSeq_peptide NP_001136451 hypothetical protein LOC100216559 UniGene Zm.30250 Hypothetical protein LOC100216559 Uniprot/SPTREMBL B4FIL6 Putative uncharacterized protein
GRMZM2G702064	100
GRMZM2G172248	100	GRMZM2G172248_T01 UniGene Zm.107275 Transcribed locus
GRMZM2G144188	100	GRMZM2G144188_T01 GO GO:0003677 DNA binding GO GO:0008270 zinc ion binding GO GO:0045449 regulation of transcription
GRMZM5G844123	100	GRMZM5G844123_T01 EntrezGene 100280425 hypothetical protein LOC100280425 RefSeq_dna NM_001153348 hypothetical protein LOC100280425 (LOC100280425), mRNA RefSeq_peptide NP_001146820 hypothetical protein LOC100280425 UniGene Zm.36849 Hypothetical protein LOC100280425 Uniprot/SPTREMBL B8A3R6 Putative uncharacterized protein
AC210211.3_FG006	100
GRMZM2G030821	100	GRMZM2G030821_T01 GO GO:0008152 metabolic process GO GO:0016758 transferase activity, transferring hexosyl groups
GRMZM2G703348	100	GRMZM2G703348_T01 EntrezGene 100382421 hypothetical protein LOC100382421 RefSeq_dna NM_001175164 hypothetical protein LOC100382421 (LOC100382421), mRNA RefSeq_peptide NP_001168635 hypothetical protein LOC100382421 UniGene Zm.119308 Hypothetical protein LOC100382421 Uniprot/SPTREMBL C0P7H9 Putative uncharacterized protein
GRMZM2G395534	100	GRMZM2G395534_T01 GO GO:0005200 structural constituent of cytoskeleton
GRMZM2G127883	100	GRMZM2G127883_T02 UniGene Zm.85799 Clone 370846 mRNA sequence
GRMZM2G354611	100
GRMZM2G333565	100	GRMZM2G333565_T01 GO GO:0003700 transcription factor activity GO GO:0005634 nucleus GO GO:0006355 regulation of transcription, DNA-dependent GO GO:0030528 transcription regulator activity GO GO:0043565 sequence-specific DNA binding
GRMZM2G159472	100
GRMZM2G145563	100	GRMZM2G145563_T01 UniGene Zm.36454 Hypothetical protein LOC100381919
AC204298.3_FG006	100
AC194824.2_FG003	100
GRMZM2G019777	100	GRMZM2G019777_T01 GO GO:0000151 ubiquitin ligase complex GO GO:0004842 ubiquitin-protein ligase activity GO GO:0005488 binding GO GO:0016567 protein ubiquitination UniGene Zm.155767 Full-length cDNA clone ZM_BFb0127G17 UniGene Zm.155780 TSA: Zea mays contig52483, mRNA sequence UniGene Zm.155840 Transcribed locus, moderately similar to XP_002458693.1 hypothetical protein SORBIDRAFT_03g038360 [Sorg…
GRMZM5G863023	100
GRMZM2G112745	100	GRMZM2G112745_T01 GO GO:0003777 microtubule motor activity GO GO:0005524 ATP binding GO GO:0007018 microtubule-based movement
GRMZM5G870838	100
GRMZM2G351716	100	GRMZM2G351716_T03 RefSeq_dna NM_001176662 hypothetical protein LOC100384060 (LOC100384060), mRNA UniGene Zm.85674 Hypothetical protein LOC100384060
GRMZM2G446189	100	GRMZM2G446189_T01 GO GO:0004672 protein kinase activity GO GO:0004674 protein serine/threonine kinase activity GO GO:0005524 ATP binding GO GO:0006468 protein amino acid phosphorylation GRMZM2G446189_T02 GO GO:0004672 protein kinase activity GO GO:0004674 protein serine/threonine kinase activity GO GO:0005524 ATP binding GO GO:0006468 protein amino acid phosphorylation
GRMZM2G571316	100	GRMZM2G571316_T02 UniGene Zm.128212 Clone 1411564 mRNA sequence
GRMZM2G703457	100
GRMZM2G438178	100	GRMZM2G438178_T01 GO GO:0010038 response to metal ion GO GO:0016756 glutathione gamma-glutamylcysteinyltransferase activity GO GO:0046872 metal ion binding GO GO:0046938 phytochelatin biosynthetic process UniGene Zm.126431 Transcribed locus, moderately similar to NP_001168641.1 hypothetical protein LOC100382428 [Zea mays] GRMZM2G438178_T02 UniGene Zm.101015 Transcribed locus, weakly similar to NP…
AC206325.3_FG003	100
GRMZM2G331522	100	GRMZM2G331522_T01 GO GO:0005576 extracellular region GO GO:0006955 immune response GO GO:0008009 chemokine activity GO GO:0016020 membrane
GRMZM2G395569	100	GRMZM2G395569_T01 GO GO:0004672 protein kinase activity GO GO:0004674 protein serine/threonine kinase activity GO GO:0005524 ATP binding GO GO:0006468 protein amino acid phosphorylation
GRMZM2G341723	100	GRMZM2G341723_T01 GO GO:0005506 iron ion binding GO GO:0016712 oxidoreductase activity, acting on paired donors, with incorporation or reduction of molecular oxygen, reduced flavin or flavoprotein as one donor, and incorporation of one atom of oxygen GO GO:0020037 heme binding GO GO:0055114 oxidation reduction
GRMZM2G394300	100	GRMZM2G394300_T01 GO GO:0000062 acyl-CoA binding GO GO:0005524 ATP binding GO GO:0016773 phosphotransferase activity, alcohol group as acceptor
GRMZM2G430463	100	GRMZM2G430463_T01 GO GO:0004197 cysteine-type endopeptidase activity GO GO:0006508 proteolysis GO GO:0008234 cysteine-type peptidase activity
GRMZM5G886969	100	GRMZM5G886969_T01 Uniprot/SPTREMBL B6TNB9 Putative uncharacterized protein Uniprot/SPTREMBL C0HIE3 Putative uncharacterized protein GRMZM5G886969_T02 EntrezGene 100303907 hypothetical protein LOC100303907 RefSeq_dna NM_001165489 hypothetical protein LOC100303907 (LOC100303907), mRNA RefSeq_peptide NP_001158961 hypothetical protein LOC100303907 UniGene Zm.142578 Hypothetical protein LOC100303907 U…
GRMZM2G042855	100	GRMZM2G042855_T01 GO GO:0005524 ATP binding UniGene Zm.124098 Clone 379923 mRNA sequence
GRMZM2G344903	98.5294	GRMZM2G344903_T01 GO GO:0004497 monooxygenase activity GO GO:0005506 iron ion binding GO GO:0009055 electron carrier activity GO GO:0020037 heme binding
GRMZM2G316721	97.6019	GRMZM2G316721_T01 UniGene Zm.142575 Hypothetical protein LOC100304034 Uniprot/SPTREMBL B6TP54 Putative uncharacterized protein
AC233979.1_FG011	96.3327
AC212574.4_FG002	96.2156
AC208606.3_FG007	94.893
GRMZM2G039630	91.2426	GRMZM2G039630_T01 UniGene Zm.1776 Transcribed locus, moderately similar to NP_001066879.1 Os12g0514100 [Oryza sativa Japonica Group]
GRMZM2G325143	87.809
GRMZM2G318057	87.6588	GRMZM2G318057_T01 UniGene Zm.133907 Clone 1591995 mRNA sequence
GRMZM2G017474	87.5534	GRMZM2G017474_T01 RefSeq_dna NM_001151462 hypothetical protein LOC100278061 (LOC100278061), mRNA RefSeq_peptide NP_001144934 hypothetical protein LOC100278061 UniGene Zm.126329 Hypothetical protein LOC100278061 UniGene Zm.142575 Hypothetical protein LOC100304034 UniGene Zm.87508 Transcribed locus
GRMZM2G026833	85.8669	GRMZM2G026833_T01 Uniprot/SPTREMBL B8A0X8 Putative uncharacterized protein GRMZM2G026833_T02 EntrezGene 541882 Glk1 protein GenBank AF318580 product:putative transcription factor ZmGLK1 MaizeGDB_GenBank AF318580 product:putative transcription factor ZmGLK1 RefSeq_dna NM_001111548 Glk1 protein (Glk1), mRNA RefSeq_peptide NP_001105018 Glk1 protein UniGene Zm.655 Glk1 protein Uniprot/SPTREMBL Q52PH1…
GRMZM2G102802	81.9886	GRMZM2G102802_T01 UniGene Zm.125040 Hypothetical protein LOC100278486 Uniprot/SPTREMBL B6U9K0 Putative uncharacterized protein GRMZM2G102802_T02 Uniprot/SPTREMBL B6U9K0 Putative uncharacterized protein GRMZM2G102802_T04 UniGene Zm.97751 Hypothetical protein LOC100278514 Uniprot/SPTREMBL B6U9Z6 Putative uncharacterized protein
GRMZM2G701746	81.348	GRMZM2G701746_T01 EntrezGene 100193680 hypothetical protein LOC100193680 EntrezGene 100382749 hypothetical protein LOC100382749 RefSeq_dna NM_001138773 hypothetical protein LOC100193680 (LOC100193680), mRNA RefSeq_dna NM_001175465 hypothetical protein LOC100382749 (LOC100382749), mRNA RefSeq_peptide NP_001132245 hypothetical protein LOC100193680 RefSeq_peptide NP_001168936 hypothetical protein LO…
GRMZM2G428420	80.7816
GRMZM2G066885	79.1269	GRMZM2G066885_T01 EntrezGene 100384594 hypothetical protein LOC100384594 GO GO:0004930 G-protein coupled receptor activity GO GO:0007186 G-protein coupled receptor protein signaling pathway GO GO:0016020 membrane GO GO:0016021 integral to membrane RefSeq_dna NM_001177098 hypothetical protein LOC100384594 (LOC100384594), mRNA RefSeq_peptide NP_001170569 hypothetical protein LOC100384594 UniGene Zm…
GRMZM5G816779	71.1781	GRMZM5G816779_T01 EntrezGene 100381966 hypothetical protein LOC100381966 RefSeq_dna NM_001174739 hypothetical protein LOC100381966 (LOC100381966), mRNA RefSeq_peptide NP_001168210 hypothetical protein LOC100381966 UniGene Zm.140393 Hypothetical protein LOC100381966 Uniprot/SPTREMBL C0P395 Putative uncharacterized protein
GRMZM2G049281	68.7712	GRMZM2G049281_T01 GO GO:0004185 serine-type carboxypeptidase activity GO GO:0006508 proteolysis
GRMZM2G166005	67.1926	GRMZM2G166005_T02 RefSeq_dna NM_001174614 hypothetical protein LOC100381819 (LOC100381819), mRNA UniGene Zm.125112 Hypothetical protein LOC100381819 GRMZM2G166005_T04 UniGene Zm.92290 LOC100191203 Uniprot/SPTREMBL C0PKH2 Putative uncharacterized protein
GRMZM2G006678	65.9783	GRMZM2G006678_T01 EntrezGene 100193842 hypothetical protein LOC100193842 GO GO:0003951 NAD+ kinase activity GO GO:0008152 metabolic process RefSeq_dna NM_001138924 hypothetical protein LOC100193842 (LOC100193842), mRNA RefSeq_peptide NP_001132396 hypothetical protein LOC100193842 UniGene Zm.30622 Hypothetical protein LOC100193842 Uniprot/SPTREMBL B4FGH5 Putative uncharacterized protein Uniprot/SP…
GRMZM2G134496	65.7282	GRMZM2G134496_T01 GO GO:0015520 tetracycline:hydrogen antiporter activity GO GO:0015904 tetracycline transport GO GO:0016021 integral to membrane GO GO:0046677 response to antibiotic GO GO:0055085 transmembrane transport
GRMZM2G375425	65.6332
GRMZM2G164440	64.7619	GRMZM2G164440_T01 EntrezGene 100280533 PVR3-like protein EntrezGene 100283827 PVR3-like protein EntrezGene 100286201 PVR3-like protein GO GO:0042309 homoiothermy GO GO:0050825 ice binding GO GO:0050826 response to freezing RefSeq_dna NM_001156725 PVR3-like protein (LOC100283827), mRNA RefSeq_peptide NP_001146924 PVR3-like protein RefSeq_peptide NP_001150197 PVR3-like protein RefSeq_peptide NP_001…
GRMZM2G139160	63.528	GRMZM2G139160_T01 EntrezGene 100280447 C2H2 zinc finger protein GO GO:0005622 intracellular GO GO:0008270 zinc ion binding RefSeq_dna NM_001153367 C2H2 zinc finger protein (mrpi-1), mRNA RefSeq_peptide NP_001146839 C2H2 zinc finger protein UniGene Zm.3385 C2H2 zinc finger protein Uniprot/SPTREMBL B7VCC0 C2H2 zinc finger protein
GRMZM2G181081	62.6937	GRMZM2G181081_T01 EntrezGene 100281727 LOC100281727 GO GO:0004672 protein kinase activity GO GO:0004674 protein serine/threonine kinase activity GO GO:0005524 ATP binding GO GO:0006468 protein amino acid phosphorylation GO GO:0007165 signal transduction RefSeq_dna NM_001154647 LOC100281727 (TIDP9234), mRNA RefSeq_peptide NP_001148119 LOC100281727 UniGene Zm.156514 TSA: Zea mays contig49907, mRNA …
GRMZM2G066162	60.745	GRMZM2G066162_T01 GO GO:0003824 catalytic activity GO GO:0004553 hydrolase activity, hydrolyzing O-glycosyl compounds GO GO:0005975 carbohydrate metabolic process
GRMZM2G064831	59.8285	GRMZM2G064831_T01 UniGene Zm.129026 Clone 226184 mRNA sequence
AC229993.1_FG009	59.6542
GRMZM2G107406	55.0018
GRMZM2G473528	54.1794
GRMZM2G170322	53.8462	GRMZM2G170322_T01 GO GO:0003677 DNA binding Uniprot/SPTREMBL B4FFA6 Putative uncharacterized protein GRMZM2G170322_T02 GO GO:0003677 DNA binding Uniprot/SPTREMBL B4FPX4 Putative uncharacterized protein GRMZM2G170322_T03 EntrezGene 100273616 hypothetical protein LOC100273616 GO GO:0003677 DNA binding RefSeq_dna NM_001148032 hypothetical protein LOC100273616 (LOC100273616), mRNA RefSeq_peptide NP_0…
GRMZM2G392791	51.6032	GRMZM2G392791_T01 EntrezGene 100281378 LOC100281378 GO GO:0003824 catalytic activity GO GO:0004177 aminopeptidase activity GO GO:0006508 proteolysis RefSeq_dna NM_001154296 LOC100281378 (pco066796), mRNA RefSeq_dna NM_001176796 hypothetical protein LOC100384225 (LOC100384225), mRNA RefSeq_peptide NP_001147768 LOC100281378 RefSeq_peptide NP_001170267 hypothetical protein LOC100384225 UniGene Zm.14…
GRMZM2G126408	50.1758

## Sheet: Table S6
Table S6 : Blast best hit for F2-specific genes against the NCBI NR sequences
F2-specific gene	F2 gene size	best hit accession	best hit organism	best hit cultivar	best hit strain	E-value	hsp % identity	hsp gaps	hsp size	F2 gene coverage (%)
TCONS_00146302	3116	gi|530278746|gb|KF184767.1|	Saccharum hybrid	R570	NA	0	90.3559	21	871	0.276958
TCONS_00144647	803	gi|242039336|ref|XM_002467018.1|	Sorghum bicolor	BTx623	NA	0	95.6076	0	683	0.85056
TCONS_00144665	664	gi|242091492|ref|XM_002441534.1|	Sorghum bicolor	BTx623	NA	0	93.3121	0	628	0.945783
TCONS_00144736	559	gi|242074313|ref|XM_002447048.1|	Sorghum bicolor	BTx623	NA	0	91.2281	11	570	1.01968
TCONS_00144846	1764	gi|242085495|ref|XM_002443128.1|	Sorghum bicolor	BTx623	NA	0	91.7045	6	1760	0.994331
TCONS_00145084	1735	gi|242092499|ref|XM_002436695.1|	Sorghum bicolor	BTx623	NA	0	94.7719	0	1052	0.60634
TCONS_00145179	1155	gi|242032526|ref|XM_002463613.1|	Sorghum bicolor	BTx623	NA	0	94.8052	2	1155	0.999134
TCONS_00146017	2129	gi|242063289|ref|XM_002452889.1|	Sorghum bicolor	BTx623	NA	0	95.4482	2	1428	0.670268
TCONS_00144486	1286	gi|338808409|gb|HM596857.1|	Zea mays	KYS	NA	0	99.3342	0	751	0.583981
TCONS_00144489	3167	gi|195647571|gb|EU971136.1|	Zea mays	NA	NA	0	100	0	735	0.232081
TCONS_00144542	2654	gi|670422148|ref|XM_008653780.1|	Zea mays	B73	NA	0	95.6722	4	1086	0.409194
TCONS_00144560	719	gi|195600662|gb|EU948308.1|	Zea mays	NA	NA	0	99.3277	2	595	0.824757
TCONS_00144597	1499	gi|226496218|ref|NM_001154580.1|	Zea mays	NA	NA	0	92.8524	19	1497	0.985991
TCONS_00144615	2100	gi|212275811|ref|NM_001137219.1|	Zea mays	NA	NA	0	94.6276	1	819	0.39
TCONS_00144654	1898	gi|219363238|ref|NM_001143564.1|	Zea mays	NA	NA	0	93.6047	4	516	0.271865
TCONS_00144659	657	gi|670380531|ref|XM_008672770.1|	Zea mays	B73	NA	0	92.9119	8	522	0.794521
TCONS_00144662	1653	gi|195596935|gb|EU944581.1|	Zea mays	NA	NA	0	99.9204	1	1257	0.760436
TCONS_00144663	1417	gi|670379557|ref|XM_008672385.1|	Zea mays	B73	NA	0	100	0	616	0.434721
TCONS_00144684	2612	gi|670362225|ref|XM_008653353.1|	Zea mays	B73	NA	0	87.8355	39	1751	0.657734
TCONS_00144748	1574	gi|670434869|ref|XM_008659773.1|	Zea mays	B73	NA	0	96.8903	0	611	0.388183
TCONS_00144919	1487	gi|195655674|gb|EU975187.1|	Zea mays	NA	NA	0	98.7743	3	979	0.656355
TCONS_00144960	1789	gi|195655674|gb|EU975187.1|	Zea mays	NA	NA	0	98.6935	4	995	0.553941
TCONS_00144984	590	gi|670425231|ref|XM_008655052.1|	Zea mays	B73	NA	0	94.5763	0	590	1
TCONS_00144986	1129	gi|195593201|gb|EU940847.1|	Zea mays	NA	NA	0	99.7573	0	412	0.364925
TCONS_00145003	1562	gi|670406484|ref|XR_552754.1|	Zea mays	B73	NA	0	88.1132	40	1060	0.658771
TCONS_00145011	1803	gi|670407159|ref|XR_552950.1|	Zea mays	B73	NA	0	96.1735	1	392	0.217415
TCONS_00145015	2585	gi|670398692|ref|XM_008681148.1|	Zea mays	B73	NA	0	92.4467	7	1549	0.599226
TCONS_00145027	2177	gi|670376779|ref|XM_008671331.1|	Zea mays	B73	NA	0	96.8397	1	886	0.406982
TCONS_00145035	2748	gi|226497023|ref|NM_001150607.1|	Zea mays	NA	NA	0	99.6205	1	527	0.191412
TCONS_00145039	844	gi|670399459|ref|XR_566213.1|	Zea mays	B73	NA	0	95.7014	0	442	0.523697
TCONS_00145078	861	gi|195646161|gb|EU970431.1|	Zea mays	NA	NA	0	99.7126	0	348	0.404181
TCONS_00145079	1191	gi|226498603|ref|NM_001152186.1|	Zea mays	NA	NA	0	95.2471	16	526	0.441646
TCONS_00145087	490	gi|670423612|ref|XM_008654355.1|	Zea mays	B73	NA	0	99.7959	0	490	1
TCONS_00145090	1625	gi|670423614|ref|XM_008654356.1|	Zea mays	B73	NA	0	98.0182	1	1211	0.745231
TCONS_00145118	1053	gi|195609691|gb|EU954558.1|	Zea mays	NA	NA	0	99.7763	0	447	0.424501
TCONS_00145119	1585	gi|670415046|ref|XM_008650416.1|	Zea mays	B73	NA	0	96.6102	26	1593	0.993691
TCONS_00145175	1842	gi|670447292|ref|XM_008665607.1|	Zea mays	B73	NA	0	97.5945	24	1455	0.776873
TCONS_00145194	1019	gi|670415849|ref|XR_554511.1|	Zea mays	B73	NA	0	94.6199	10	855	0.831207
TCONS_00145198	958	gi|293333109|ref|NM_001176630.1|	Zea mays	NA	NA	0	93.1818	48	924	0.944676
TCONS_00145202	1178	gi|670432388|ref|XM_008658527.1|	Zea mays	B73	NA	0	96.9636	24	988	0.825976
TCONS_00145207	1471	gi|226491789|ref|NM_001158291.1|	Zea mays	NA	NA	0	98.4448	0	643	0.437118
TCONS_00145209	1207	gi|195619549|gb|EU959487.1|	Zea mays	NA	NA	0	99.9171	0	1206	0.999171
TCONS_00145219	1389	gi|195611971|gb|EU955698.1|	Zea mays	NA	NA	0	94	14	450	0.313895
TCONS_00145221	550	gi|226494104|ref|NM_001152469.1|	Zea mays	NA	NA	0	98.1818	0	385	0.7
TCONS_00145225	856	gi|670364360|ref|XM_008660443.1|	Zea mays	B73	NA	0	98.4944	0	797	0.931075
TCONS_00145235	715	gi|670400020|ref|XR_566377.1|	Zea mays	B73	NA	0	95.9322	2	590	0.822378
TCONS_00145239	500	gi|54652573|gb|BT017792.1|	Zea mays	NA	NA	0	97.2286	3	433	0.86
TCONS_00145254	876	gi|670365447|ref|XR_559789.1|	Zea mays	B73	NA	0	95.3162	0	427	0.487443
TCONS_00145261	1624	gi|670421137|ref|XR_555436.1|	Zea mays	B73	NA	0	95.9596	29	1386	0.84298
TCONS_00145263	1201	gi|212723529|ref|NM_001138538.1|	Zea mays	NA	NA	0	98.08	0	625	0.5204
TCONS_00145264	706	gi|195606661|gb|EU953043.1|	Zea mays	NA	NA	0	100	0	526	0.745042
TCONS_00145271	849	gi|226509609|ref|NM_001150487.1|	Zea mays	NA	NA	0	98.4485	5	709	0.829211
TCONS_00145281	603	gi|195646853|gb|EU970777.1|	Zea mays	NA	NA	0	96.2578	13	481	0.794362
TCONS_00145287	430	gi|226499847|ref|NM_001149296.1|	Zea mays	NA	NA	0	100	0	416	0.967442
TCONS_00145294	534	gi|670394321|ref|XM_008679369.1|	Zea mays	B73	NA	0	94.2272	24	537	0.966292
TCONS_00145295	549	gi|238010387|gb|BT085876.1|	Zea mays	NA	B73	0	98.7069	0	464	0.845173
TCONS_00145303	1572	gi|670373887|ref|XM_008670077.1|	Zea mays	B73	NA	0	94.3683	17	1314	0.835242
TCONS_00145308	902	gi|212723603|ref|NM_001138390.1|	Zea mays	NA	NA	0	97.2261	13	721	0.799335
TCONS_00145314	668	gi|308080116|ref|NM_001196569.1|	Zea mays	NA	NA	0	97.0443	6	406	0.607784
TCONS_00145320	916	gi|226497967|ref|NM_001159120.1|	Zea mays	NA	NA	0	99.7792	0	906	0.989083
TCONS_00145340	1389	gi|670424055|ref|XM_008654549.1|	Zea mays	B73	NA	0	93.0408	40	661	0.470122
TCONS_00145343	794	gi|195608431|gb|EU953928.1|	Zea mays	NA	NA	0	98.1395	1	645	0.811083
TCONS_00145351	1781	gi|670408634|ref|XM_008647422.1|	Zea mays	B73	NA	0	95.0249	56	1608	0.885458
TCONS_00145354	1608	gi|67043716|gb|DQ002406.1|	Zea mays	NA	NA	0	94.4779	14	996	0.617537
TCONS_00145374	5576	gi|670446821|ref|XR_560621.1|	Zea mays	B73	NA	0	96.4635	8	1329	0.237267
TCONS_00145409	1011	gi|77817098|gb|DQ244422.1|	Zea mays	NA	NA	0	97.7354	10	839	0.829871
TCONS_00145429	1202	gi|670386567|ref|XM_008675766.1|	Zea mays	B73	NA	0	94.0156	45	1153	0.934276
TCONS_00145431	1500	gi|670374261|ref|XM_008670277.1|	Zea mays	B73	NA	0	96.8304	6	631	0.420667
TCONS_00145439	557	gi|54652786|gb|BT018005.1|	Zea mays	NA	NA	0	97.6378	3	508	0.912029
TCONS_00145470	378	gi|212723693|ref|NM_001138021.1|	Zea mays	NA	NA	0	98.8796	0	357	0.944444
TCONS_00145479	901	gi|670382706|ref|XM_008673902.1|	Zea mays	B73	NA	0	90.1869	10	642	0.703663
TCONS_00145487	744	gi|670437855|ref|XM_008661273.1|	Zea mays	B73	NA	0	97.0021	0	467	0.627688
TCONS_00145504	776	gi|670363955|ref|XM_008659141.1|	Zea mays	B73	NA	0	89.3862	59	782	0.939433
TCONS_00145507	1533	gi|212722527|ref|NM_001138176.1|	Zea mays	NA	NA	0	93.2584	56	1335	0.857795
TCONS_00145521	1378	gi|670375298|ref|XM_008670749.1|	Zea mays	B73	NA	0	98.4887	3	397	0.285922
TCONS_00145535	1407	gi|670430290|ref|XR_557188.1|	Zea mays	B73	NA	0	96.1039	5	539	0.380242
TCONS_00145538	998	gi|670415362|ref|XR_554350.1|	Zea mays	B73	NA	0	94.1589	2	856	0.856713
TCONS_00145554	934	gi|670409009|ref|XM_008647553.1|	Zea mays	B73	NA	0	93.8547	22	537	0.570664
TCONS_00145568	627	gi|54653331|gb|BT018550.1|	Zea mays	NA	NA	0	98.5342	0	614	0.979266
TCONS_00145603	843	gi|239053199|ref|NM_001148157.2|	Zea mays	NA	NA	0	96.037	20	757	0.875445
TCONS_00145654	941	gi|195596010|gb|EU943656.1|	Zea mays	NA	NA	0	98.9247	2	372	0.393199
TCONS_00145672	2940	gi|670436546|ref|XM_008660701.1|	Zea mays	B73	NA	0	91.8812	0	505	0.171769
TCONS_00145681	1877	gi|195600477|gb|EU948123.1|	Zea mays	NA	NA	0	100	0	954	0.508258
TCONS_00145718	4492	gi|226497023|ref|NM_001150607.1|	Zea mays	NA	NA	0	99.7988	0	497	0.110641
TCONS_00145722	806	gi|195644983|gb|EU969842.1|	Zea mays	NA	NA	0	96.4198	15	810	0.996278
TCONS_00145729	1698	gi|195596935|gb|EU944581.1|	Zea mays	NA	NA	0	99.9204	1	1257	0.740283
TCONS_00145733	1420	gi|34559165|gb|AY371488.1|	Zea mays	NA	NA	0	90.2685	19	596	0.408451
TCONS_00145752	4197	gi|670439793|ref|XM_008662013.1|	Zea mays	B73	NA	0	95.987	0	922	0.219681
TCONS_00145760	2776	gi|195650032|gb|EU972366.1|	Zea mays	NA	NA	0	98.467	0	848	0.305476
TCONS_00145785	660	gi|224033282|gb|BT068820.1|	Zea mays	NA	B73	0	98.4985	6	666	1.00909
TCONS_00145795	2296	gi|195597263|gb|EU944909.1|	Zea mays	NA	NA	0	91.3644	24	579	0.242596
TCONS_00145840	1748	gi|195619973|gb|EU959699.1|	Zea mays	NA	NA	0	100	0	423	0.241991
TCONS_00145871	2513	gi|195602007|gb|EU949653.1|	Zea mays	NA	NA	0	99.845	0	645	0.256665
TCONS_00145878	1207	gi|670429857|ref|XM_008657523.1|	Zea mays	B73	NA	0	93.0185	2	487	0.402651
TCONS_00145883	4040	gi|670385587|ref|XM_008675387.1|	Zea mays	B73	NA	0	99.7875	2	2353	0.582426
TCONS_00145916	1256	gi|670448294|ref|XM_008666170.1|	Zea mays	B73	NA	0	95.1501	12	866	0.686306
TCONS_00145921	1100	gi|195647951|gb|EU971326.1|	Zea mays	NA	NA	0	98.3491	0	848	0.770909
TCONS_00145931	398	gi|670445602|ref|XM_008664853.1|	Zea mays	B73	NA	0	97.0223	5	403	1.01256
TCONS_00145941	736	gi|195651464|gb|EU973082.1|	Zea mays	NA	NA	0	99.7942	0	486	0.660326
TCONS_00145945	1664	gi|670377127|ref|XM_008671445.1|	Zea mays	B73	NA	0	98.3015	0	942	0.566106
TCONS_00145977	3702	gi|195614875|gb|EU957150.1|	Zea mays	NA	NA	0	97.5318	0	1256	0.339276
TCONS_00145982	1456	gi|670368408|ref|XM_008667224.1|	Zea mays	B73	NA	0	91.3993	18	1465	1
TCONS_00145990	915	gi|238010011|gb|BT085688.1|	Zea mays	NA	B73	0	94.0136	28	735	0.784699
TCONS_00146001	1088	gi|670377265|ref|XM_008671494.1|	Zea mays	B73	NA	0	94.2166	21	951	0.854779
TCONS_00146027	1430	gi|386650788|gb|JQ887886.1|	Zea mays	NA	NA	0	95.2846	1	615	0.429371
TCONS_00146033	681	gi|659683650|gb|KJ682609.1|	Zea mays	NA	NA	0	95.8065	19	620	0.89721
TCONS_00146038	1893	gi|391414845|gb|BT061305.2|	Zea mays	NA	B73	0	95.3914	25	1367	0.715795
TCONS_00146044	751	gi|195606661|gb|EU953043.1|	Zea mays	NA	NA	0	99.7573	0	412	0.548602
TCONS_00146066	1018	gi|226530447|ref|NM_001148598.1|	Zea mays	NA	NA	0	96.5957	8	940	0.920432
TCONS_00146076	1066	gi|195596756|gb|EU944402.1|	Zea mays	NA	NA	0	99.8521	0	676	0.634146
TCONS_00146084	926	gi|224032986|gb|BT068672.1|	Zea mays	NA	B73	0	97.2006	13	643	0.683585
TCONS_00146085	1850	gi|670406548|ref|XR_552766.1|	Zea mays	B73	NA	0	99.4048	0	504	0.272432
TCONS_00146090	1563	gi|226508661|ref|NM_001155026.1|	Zea mays	NA	NA	0	94.7146	18	473	0.300704
TCONS_00146105	715	gi|670443275|ref|XM_008663820.1|	Zea mays	B73	NA	0	96.4557	6	395	0.548252
TCONS_00146162	1010	gi|195641181|gb|EU967941.1|	Zea mays	NA	NA	0	100	0	453	0.448515
TCONS_00146182	755	gi|670385940|ref|XM_008675527.1|	Zea mays	B73	NA	0	97.1491	3	456	0.6
TCONS_00146185	417	gi|670366333|ref|XM_008666383.1|	Zea mays	B73	NA	0	98.5612	0	417	1
TCONS_00146188	1086	gi|226492959|ref|NM_001153464.1|	Zea mays	NA	NA	0	100	0	1086	1
TCONS_00146244	2533	gi|670423784|ref|XR_556097.1|	Zea mays	B73	NA	0	91.6512	33	1078	0.424003
TCONS_00146256	1798	gi|195626139|gb|EU962782.1|	Zea mays	NA	NA	0	98.3129	0	652	0.362625
TCONS_00146284	614	gi|226510011|ref|NM_001157923.1|	Zea mays	NA	NA	0	100	0	566	0.921824
TCONS_00146288	1322	gi|645168711|gb|KJ728396.1|	Zea mays	B73	NA	0	94.6939	0	490	0.370651
TCONS_00146290	1012	gi|226510370|ref|NM_001156819.1|	Zea mays	NA	NA	0	96.325	9	517	0.51087
TCONS_00146319	563	gi|239048902|ref|NM_001138378.2|	Zea mays	NA	NA	0	96.1145	7	489	0.85968
TCONS_00146328	1476	gi|54653450|gb|BT018669.1|	Zea mays	NA	NA	0	98	3	650	0.439702
TCONS_00146333	2074	gi|670367771|ref|XM_008666953.1|	Zea mays	B73	NA	0	96.4029	3	695	0.335101
TCONS_00146341	1170	gi|195613513|gb|EU956469.1|	Zea mays	NA	NA	0	97.5852	0	704	0.601709
TCONS_00146342	896	gi|226499989|ref|NM_001147212.1|	Zea mays	NA	NA	0	95.8735	13	727	0.811384
TCONS_00146347	720	gi|195596010|gb|EU943656.1|	Zea mays	NA	NA	0	97.8365	3	416	0.573611
TCONS_00146350	1364	gi|195649794|gb|EU972247.1|	Zea mays	NA	NA	0	99.2982	1	855	0.626833
TCONS_00146424	1070	gi|670443935|ref|XM_008664189.1|	Zea mays	B73	NA	0	95.7049	4	1071	0.998131
TCONS_00146609	1209	gi|670424535|ref|XM_008654744.1|	Zea mays	B73	NA	0	94.5799	0	738	0.610422
TCONS_00146647	1497	gi|195593411|gb|EU941057.1|	Zea mays	NA	NA	0	97.7273	11	1056	0.699399
TCONS_00146680	783	gi|670423614|ref|XM_008654356.1|	Zea mays	B73	NA	0	95.2174	11	460	0.573436
TCONS_00146682	1600	gi|195625747|gb|EU962586.1|	Zea mays	NA	NA	0	94.6377	9	1380	0.860625
TCONS_00146689	843	gi|195647505|gb|EU971103.1|	Zea mays	NA	NA	0	99.7312	1	744	0.881376
TCONS_00146719	815	gi|670366318|ref|XM_008666378.1|	Zea mays	B73	NA	0	94.0594	38	808	0.982822
TCONS_00146726	607	gi|670407761|ref|XM_008647095.1|	Zea mays	B73	NA	0	98.3526	0	607	1
TCONS_00146728	1552	gi|293334140|ref|NM_001175525.1|	Zea mays	NA	NA	0	93.5551	5	481	0.306701
TCONS_00146732	1046	gi|195644155|gb|EU969428.1|	Zea mays	NA	NA	0	99.8299	0	588	0.562141
TCONS_00146764	1399	gi|21211052|gb|AY107974.1|	Zea mays	NA	NA	0	99.5215	0	627	0.448177
TCONS_00146773	379	gi|226529535|ref|NM_001154658.1|	Zea mays	NA	NA	0	100	0	379	1
TCONS_00146777	1236	gi|670364782|ref|XM_008661897.1|	Zea mays	B73	NA	0	99.7573	0	1236	1
TCONS_00146778	798	gi|670364782|ref|XM_008661897.1|	Zea mays	B73	NA	0	100	0	798	1
TCONS_00146873	644	gi|670386199|ref|XM_008675624.1|	Zea mays	B73	NA	0	92.5645	39	659	0.990683
TCONS_00146901	722	gi|670386404|ref|XM_008675702.1|	Zea mays	B73	NA	0	90.5626	0	551	0.763158
TCONS_00146916	663	gi|293331398|ref|NM_001174872.1|	Zea mays	NA	NA	0	95.6882	18	603	0.882353
TCONS_00146944	1158	gi|226502631|ref|NM_001154965.1|	Zea mays	NA	NA	0	98.7745	0	408	0.352332
TCONS_00146962	592	gi|21207754|gb|AY104676.1|	Zea mays	NA	NA	0	99.1713	0	362	0.611486
TCONS_00146968	757	gi|670438431|ref|XM_008661479.1|	Zea mays	B73	NA	0	96.4333	0	757	1
TCONS_00146997	1529	gi|670401075|ref|XM_008682159.1|	Zea mays	B73	NA	0	89.9254	6	804	0.525834
TCONS_00147023	966	gi|226496564|ref|NM_001150817.1|	Zea mays	NA	NA	0	96.4407	9	590	0.602484
TCONS_00147035	1333	gi|308080757|ref|NM_001196733.1|	Zea mays	NA	NA	0	87.3926	3	698	0.522881
TCONS_00147047	981	gi|670417346|ref|XM_008651284.1|	Zea mays	B73	NA	0	89.9516	64	826	0.797146
TCONS_00147050	1719	gi|195658044|gb|EU976372.1|	Zea mays	NA	NA	0	92.6535	26	912	0.527632
TCONS_00147051	1715	gi|307549211|gb|GQ905513.1|	Zea mays	B73	NA	0	95.5335	9	806	0.468805
TCONS_00147054	874	gi|168496|gb|M13379.1|MZEH3C4	Zea mays	NA	NA	0	99.8839	1	861	0.985126
TCONS_00147062	1161	gi|293334832|ref|NM_001177086.1|	Zea mays	NA	NA	0	94.0909	3	440	0.378984
TCONS_00147067	1762	gi|195596002|gb|EU943648.1|	Zea mays	NA	NA	0	94.7651	0	745	0.422815
TCONS_00147104	1052	gi|34559165|gb|AY371488.1|	Zea mays	NA	NA	0	97.6505	2	681	0.646388
TCONS_00147119	1368	gi|162463764|ref|NM_001111371.1|	Zea mays	NA	NA	0	99.0012	0	801	0.585526
TCONS_00147132	773	gi|670368619|ref|XM_008667308.1|	Zea mays	B73	NA	0	94.8339	17	542	0.689521
TCONS_00147143	992	gi|226532139|ref|NM_001156542.1|	Zea mays	NA	NA	0	98.2724	11	984	0.984879
TCONS_00147150	983	gi|226509737|ref|NM_001149313.1|	Zea mays	NA	NA	0	97.5186	10	806	0.809766
TCONS_00147173	531	gi|670422492|ref|XM_008653927.1|	Zea mays	B73	NA	0	95.3184	9	534	0.99435
TCONS_00147204	830	gi|226492321|ref|NM_001157760.1|	Zea mays	NA	NA	0	100	0	396	0.477108
TCONS_00147241	1042	gi|195652508|gb|EU973604.1|	Zea mays	NA	NA	0	95.2087	5	647	0.617083
TCONS_00147249	1163	gi|670394321|ref|XM_008679369.1|	Zea mays	B73	NA	0	96.4348	28	1150	0.968186
TCONS_00147267	968	gi|226510418|ref|NM_001155702.1|	Zea mays	NA	NA	0	99.3846	3	650	0.669421
TCONS_00147272	1247	gi|226503911|ref|NM_001151081.1|	Zea mays	NA	NA	0	99.8553	0	691	0.55413
TCONS_00147273	573	gi|670373887|ref|XM_008670077.1|	Zea mays	B73	NA	0	94.9212	0	571	0.99651
TCONS_00147305	553	gi|308080116|ref|NM_001196569.1|	Zea mays	NA	NA	0	97.037	8	405	0.732369
TCONS_00147345	1594	gi|293331302|ref|NM_001176276.1|	Zea mays	NA	NA	0	91.1435	12	892	0.558971
TCONS_00147356	894	gi|195656980|gb|EU975840.1|	Zea mays	NA	NA	0	99.8881	0	894	1
TCONS_00147366	1045	gi|195636135|gb|EU965418.1|	Zea mays	NA	NA	0	89.8618	14	651	0.609569
TCONS_00147375	417	gi|670444048|ref|XM_008664242.1|	Zea mays	B73	NA	0	96.1905	3	420	1.00719
TCONS_00147393	1274	gi|386650721|gb|JQ887819.1|	Zea mays	NA	NA	0	99.7487	0	398	0.312402
TCONS_00147461	517	gi|195626699|gb|EU963062.1|	Zea mays	NA	NA	0	96.9957	1	466	0.901354
TCONS_00147552	1335	gi|195598076|gb|EU945722.1|	Zea mays	NA	NA	0	97.4281	13	1322	0.985019
TCONS_00147557	778	gi|21212300|gb|AY108967.1|	Zea mays	NA	NA	0	95.3819	8	563	0.72108
TCONS_00147565	450	gi|195597695|gb|EU945341.1|	Zea mays	NA	NA	0	100	0	448	0.995556
TCONS_00147570	786	gi|670439919|ref|XM_008662062.1|	Zea mays	B73	NA	0	94.7143	3	700	0.886768
TCONS_00147574	784	gi|670377953|ref|XM_008671760.1|	Zea mays	B73	NA	0	95.6962	17	790	0.993622
TCONS_00147607	592	gi|670363185|ref|XM_008656605.1|	Zea mays	B73	NA	0	94.2275	17	589	0.984797
TCONS_00147608	1470	gi|226508197|ref|NM_001152784.1|	Zea mays	NA	NA	0	94.948	2	673	0.457143
TCONS_00147637	549	gi|195605451|gb|EU952438.1|	Zea mays	NA	NA	0	99.8179	0	549	1
TCONS_00147671	550	gi|226493316|ref|NM_001150774.1|	Zea mays	NA	NA	0	96.888	3	482	0.876364
TCONS_00147675	467	gi|226501489|ref|NM_001158358.1|	Zea mays	NA	NA	0	93.0754	27	491	1.04497
TCONS_00147679	2043	gi|293335956|ref|NM_001174707.1|	Zea mays	NA	NA	0	88.6541	13	899	0.433676
TCONS_00147680	618	gi|226504787|ref|NM_001147708.1|	Zea mays	NA	NA	0	98.9209	3	556	0.899676
TCONS_00147681	527	gi|195603325|gb|EU950971.1|	Zea mays	NA	NA	0	98.0354	4	509	0.960152
TCONS_00147717	1656	gi|195606885|gb|EU953155.1|	Zea mays	NA	NA	0	89.2857	3	672	0.404589
TCONS_00147754	612	gi|670385810|ref|XM_008675481.1|	Zea mays	B73	NA	0	90.6602	36	621	0.970588
TCONS_00147768	1462	gi|195617219|gb|EU958322.1|	Zea mays	NA	NA	0	95.8393	18	697	0.476744
TCONS_00147817	852	gi|195653404|gb|EU974052.1|	Zea mays	NA	NA	0	99.8088	0	523	0.61385
TCONS_00147821	575	gi|195648287|gb|EU971494.1|	Zea mays	NA	NA	0	95.3287	5	578	1.00522
TCONS_00147824	1674	gi|219886848|gb|BT055192.1|	Zea mays	NA	B73	0	94.2878	0	1348	0.805257
TCONS_00147869	1608	gi|293332995|ref|NM_001175457.1|	Zea mays	NA	NA	0	89.8305	30	590	0.364428
TCONS_00147878	954	gi|670422720|ref|XM_008654008.1|	Zea mays	B73	NA	0	97.5359	0	487	0.510482
TCONS_00147895	2106	gi|670373887|ref|XM_008670077.1|	Zea mays	B73	NA	0	91.5326	29	1181	0.555556
TCONS_00147918	1111	gi|195596234|gb|EU943880.1|	Zea mays	NA	NA	0	91.0506	20	514	0.445545
TCONS_00147923	1230	gi|195613991|gb|EU956708.1|	Zea mays	NA	NA	0	89.3506	9	770	0.619512
TCONS_00148003	1222	gi|195652304|gb|EU973502.1|	Zea mays	NA	NA	0	90.099	10	909	0.742226
TCONS_00148025	511	gi|226533281|ref|NM_001157824.1|	Zea mays	NA	NA	0	97.4359	1	468	0.913894
TCONS_00148070	1718	gi|293331302|ref|NM_001176276.1|	Zea mays	NA	NA	0	89.4558	6	588	0.342258
TCONS_00148091	488	gi|670365963|ref|XM_008666115.1|	Zea mays	B73	NA	0	97.3361	0	488	1
TCONS_00148101	580	gi|212720702|ref|NM_001139045.1|	Zea mays	NA	NA	0	94.9657	0	437	0.753448
TCONS_00144438	400	gi|226501515|ref|NM_001158185.1|	Zea mays	B74	NA	0	98.7531	3	401	1.0025
TCONS_00146213	1040	gi|226497425|ref|NM_001157053.1|	Zea mays	B77	NA	0	94.0171	34	819	0.778846
TCONS_00146340	979	gi|242032952|ref|XM_002463826.1|	Sorghum bicolor	BTx623	NA	1e-180	88.5	10	600	0.61287
TCONS_00146047	1192	gi|242095431|ref|XM_002438161.1|	Sorghum bicolor	BTx623	NA	1e-179	83.7185	5	952	0.797819
TCONS_00145349	954	gi|293333669|ref|NM_001175179.1|	Zea mays	NA	NA	1e-178	99.0964	0	332	0.348008
TCONS_00146050	360	gi|670388326|ref|XM_008676435.1|	Zea mays	B73	NA	1e-178	97.5	1	360	0.997222
TCONS_00147882	362	gi|212721727|ref|NM_001138821.1|	Zea mays	NA	NA	1e-178	97.2222	0	360	0.994475
TCONS_00145894	852	gi|226532505|ref|NM_001158939.1|	Zea mays	B76	NA	1e-178	96.063	0	381	0.447183
TCONS_00147727	588	gi|308080317|ref|NM_001195962.1|	Zea mays	NA	NA	1e-177	92.7632	19	456	0.761905
TCONS_00147523	388	gi|195612293|gb|EU955859.1|	Zea mays	NA	NA	1e-174	94.9109	6	393	1.01289
TCONS_00145283	412	gi|670405483|ref|XM_008646175.1|	Zea mays	B73	NA	1e-170	94.6292	0	391	0.949029
TCONS_00147470	359	gi|670371766|ref|XM_008668947.1|	Zea mays	B73	NA	1e-169	96.3788	2	359	0.994429
TCONS_00145907	468	gi|21209100|gb|AY106022.1|	Zea mays	NA	NA	1e-167	98.1538	0	325	0.694444
TCONS_00146029	363	gi|670393777|ref|XM_008679074.1|	Zea mays	B73	NA	1e-166	95.6164	3	365	1.00551
TCONS_00148116	1031	gi|670438838|ref|XR_559049.1|	Zea mays	B73	NA	1e-166	96.1111	1	360	0.348206
TCONS_00146622	317	gi|224033776|gb|BT069067.1|	Zea mays	NA	B73	1e-164	98.4177	0	316	0.996845
TCONS_00145644	794	gi|242050729|ref|XM_002463064.1|	Sorghum bicolor	BTx623	NA	1e-163	92.7711	0	415	0.52267
TCONS_00145210	903	gi|242077027|ref|XM_002448405.1|	Sorghum bicolor	BTx623	NA	1e-162	89.6266	26	482	0.533776
TCONS_00145425	678	gi|670405483|ref|XM_008646175.1|	Zea mays	B73	NA	1e-162	94.4297	0	377	0.556047
TCONS_00145864	500	gi|670424001|ref|XR_556151.1|	Zea mays	B73	NA	1e-162	93.7811	2	402	0.802
TCONS_00147955	397	gi|670378948|ref|XM_008672153.1|	Zea mays	B73	NA	1e-161	97.561	1	328	0.826196
TCONS_00145693	872	gi|242046915|ref|XM_002461159.1|	Sorghum bicolor	BTx623	NA	1e-159	89.7384	21	497	0.552752
TCONS_00146516	950	gi|226496548|ref|NM_001147711.1|	Zea mays	NA	NA	1e-157	97.4763	0	317	0.333684
TCONS_00147711	746	gi|670381088|ref|XM_008673050.1|	Zea mays	B73	NA	1e-157	92.7184	24	412	0.532172
TCONS_00147216	410	gi|226493401|ref|NM_001148938.1|	Zea mays	NA	NA	1e-156	96.6565	3	329	0.802439
TCONS_00147825	1657	gi|226531419|ref|NM_001151777.1|	Zea mays	NA	NA	1e-156	89.8167	3	491	0.294508
TCONS_00147964	1519	gi|226531419|ref|NM_001151777.1|	Zea mays	NA	NA	1e-156	89.8167	3	491	0.321264
TCONS_00146014	353	gi|670390725|ref|XM_008677461.1|	Zea mays	B73	NA	1e-155	95.1429	0	350	0.991501
TCONS_00144590	1907	gi|670433263|ref|XM_008658899.1|	Zea mays	B73	NA	1e-152	94.6328	9	354	0.180912
TCONS_00147135	2297	gi|656990853|gb|KJ731915.1|	Zea mays	NA	NA	1e-152	86.6779	11	593	0.253809
TCONS_00145989	1296	gi|259490606|ref|NM_001165850.1|	Zea mays	NA	NA	1e-151	85.761	22	611	0.455247
TCONS_00147325	329	gi|670438513|ref|XM_008661503.1|	Zea mays	B73	NA	1e-151	95.7447	6	329	0.981763
TCONS_00147634	455	gi|33321038|gb|AF488416.1|	Zea mays	B73	NA	1e-149	91.4489	30	421	0.914286
TCONS_00144561	2835	gi|530279141|gb|KF184966.1|	Saccharum hybrid	R570	NA	1e-144	90.2542	11	472	0.165432
TCONS_00147948	1825	gi|195620689|gb|EU960057.1|	Zea mays	NA	NA	1e-142	87.619	1	525	0.287123
TCONS_00145129	743	gi|670396329|ref|XR_565387.1|	Zea mays	B73	NA	1e-141	94.0828	0	338	0.454913
TCONS_00145862	3065	gi|670380488|ref|XM_008672756.1|	Zea mays	B73	NA	1e-141	88.0478	3	502	0.162806
TCONS_00145508	362	gi|226508291|ref|NM_001149051.1|	Zea mays	NA	NA	1e-139	92.5208	6	361	0.980663
TCONS_00147077	1184	gi|195617295|gb|EU958360.1|	Zea mays	NA	NA	1e-138	93.8235	8	340	0.287162
TCONS_00144628	2139	gi|195644677|gb|EU969689.1|	Zea mays	NA	NA	1e-137	93.4473	4	351	0.164095
TCONS_00147688	429	gi|223950148|gb|BT064461.1|	Zea mays	NA	B73	1e-137	92.4157	23	356	0.804196
TCONS_00145775	1368	gi|670410879|ref|XM_008648331.1|	Zea mays	B73	NA	1e-136	89.0625	18	448	0.325292
TCONS_00146043	495	gi|195604145|gb|EU951785.1|	Zea mays	NA	NA	1e-136	99.6124	1	258	0.521212
TCONS_00146578	821	gi|670438955|ref|XM_008661676.1|	Zea mays	B73	NA	1e-136	94.9045	0	314	0.38246
TCONS_00146395	1666	gi|195613991|gb|EU956708.1|	Zea mays	NA	NA	1e-135	90.0726	0	413	0.247899
TCONS_00147286	441	gi|219363294|ref|NM_001143420.1|	Zea mays	NA	NA	1e-135	89.5238	34	420	0.877551
TCONS_00147911	1288	gi|391416174|gb|BT083727.2|	Zea mays	NA	B73	1e-135	98.8506	0	261	0.20264
TCONS_00146311	1996	gi|672717853|ref|NM_001176988.2|	Zea mays	NA	NA	1e-130	84.3949	79	628	0.28006
TCONS_00147012	931	gi|219885432|gb|BT054484.1|	Zea mays	NA	B73	1e-129	92.6606	22	327	0.336198
TCONS_00147972	1958	gi|223949956|gb|BT064365.1|	Zea mays	NA	B73	1e-128	85.8521	13	622	0.313585
TCONS_00144451	577	gi|670378454|ref|XR_562828.1|	Zea mays	B73	NA	1e-127	94.4625	1	307	0.530329
TCONS_00145815	1631	gi|670426211|ref|XM_008655522.1|	Zea mays	B73	NA	1e-124	98.4252	2	254	0.155733
TCONS_00145046	1257	gi|670367625|ref|XR_561232.1|	Zea mays	B73	NA	1e-123	94.0397	3	302	0.240255
TCONS_00144968	1343	gi|212723973|ref|NM_001138937.1|	Zea mays	NA	NA	1e-122	94.7917	4	288	0.214445
TCONS_00147231	1128	gi|226497505|ref|NM_001147127.1|	Zea mays	NA	NA	1e-121	89.5884	4	413	0.365248
TCONS_00147590	324	gi|195624951|gb|EU962188.1|	Zea mays	NA	NA	1e-121	96.9231	1	260	0.802469
TCONS_00146100	1220	gi|670369486|ref|XM_008667709.1|	Zea mays	B73	NA	1e-117	89.2265	22	362	0.296721
TCONS_00147139	404	gi|226532410|ref|NM_001149485.1|	Zea mays	NA	NA	1e-117	98.3122	2	237	0.581683
TCONS_00144644	1185	gi|195608151|gb|EU953788.1|	Zea mays	NA	NA	1e-115	98.7069	1	232	0.195781
TCONS_00146951	1349	gi|293332068|ref|NM_001176009.1|	Zea mays	NA	NA	1e-115	93.9929	0	283	0.209785
TCONS_00148032	358	gi|293333095|ref|NM_001176710.1|	Zea mays	NA	NA	1e-115	96.7611	0	247	0.689944
TCONS_00145598	725	gi|226916307|gb|FJ909081.1|	Zea mays	B75	NA	1e-114	100	0	214	0.295172
TCONS_00145017	694	gi|670431074|ref|XR_557471.1|	Zea mays	B73	NA	1e-113	95.1852	4	270	0.387608
TCONS_00145038	891	gi|670365927|ref|XM_008665967.1|	Zea mays	B73	NA	1e-113	94.1379	5	290	0.325477
TCONS_00145736	871	gi|670441926|ref|XM_008663072.1|	Zea mays	B73	NA	1e-113	90.7738	0	336	0.385763
TCONS_00146071	1129	gi|293331508|ref|NM_001174312.1|	Zea mays	NA	NA	1e-113	99.0909	0	220	0.194863
TCONS_00146217	1264	gi|670407700|ref|XR_553071.1|	Zea mays	B73	NA	1e-113	93.5484	10	279	0.220728
TCONS_00145416	575	gi|259490606|ref|NM_001165850.1|	Zea mays	NA	NA	1e-112	86.2471	21	429	0.709565
TCONS_00148117	453	gi|670390292|ref|XM_008677265.1|	Zea mays	B73	NA	1e-109	86.4745	3	451	0.995585
TCONS_00145577	1517	gi|670414964|ref|XR_554222.1|	Zea mays	B73	NA	1e-106	95.5645	1	248	0.163481
TCONS_00146634	516	gi|683523980|ref|NM_001301763.1|	Zea mays	NA	NA	1e-106	92.4399	6	291	0.55814
TCONS_00146785	1545	gi|226501451|ref|NM_001148449.1|	Zea mays	NA	NA	1e-106	89.9425	2	348	0.223948
TCONS_00147866	520	gi|195593848|gb|EU941494.1|	Zea mays	NA	NA	1e-106	90.3427	12	321	0.6
TCONS_00147728	750	gi|308080317|ref|NM_001195962.1|	Zea mays	NA	NA	1e-104	89.6755	28	339	0.428
TCONS_00146012	792	gi|670378486|ref|XM_008671963.1|	Zea mays	B73	NA	1e-103	97.7064	2	218	0.275253
TCONS_00146013	552	gi|670378486|ref|XM_008671963.1|	Zea mays	B73	NA	1e-101	98.995	0	199	0.360507
TCONS_00146514	507	gi|670417448|ref|XM_008651326.1|	Zea mays	B73	NA	3e-98	96.729	0	214	0.422091
TCONS_00145661	336	gi|195647499|gb|EU971100.1|	Zea mays	NA	NA	9e-98	97.1292	0	209	0.622024
TCONS_00146362	720	gi|283135297|gb|AC187233.5|	Zea mays	NA	NA	2e-97	92.5651	6	269	0.369444
TCONS_00146999	1540	gi|219363310|ref|NM_001143105.1|	Zea mays	NA	NA	2e-96	89.6552	2	319	0.205844
TCONS_00147190	968	gi|670408654|ref|XR_553387.1|	Zea mays	B73	NA	6e-95	95.5556	1	225	0.232438
TCONS_00144570	1586	gi|670397384|ref|XM_008680609.1|	Zea mays	B73	NA	1e-94	93.4959	4	246	0.152585
TCONS_00146334	431	gi|195599183|gb|EU946829.1|	Zea mays	NA	NA	7e-93	93.75	2	240	0.556845
TCONS_00145065	1446	gi|242077900|ref|XM_002443674.1|	Sorghum bicolor	BTx623	NA	1e-87	91.5385	2	260	0.178423
TCONS_00148081	353	gi|670425874|ref|XM_008655338.1|	Zea mays	B73	NA	1e-87	97.8261	0	184	0.521246
TCONS_00145597	922	gi|670409966|ref|XM_008647941.1|	Zea mays	B73	NA	4e-87	96.0396	3	202	0.219089
TCONS_00146028	914	gi|195624961|gb|EU962193.1|	Zea mays	NA	NA	4e-87	95.6311	3	206	0.222101
TCONS_00146971	1406	gi|212720977|ref|NM_001137996.1|	Zea mays	NA	NA	5e-87	88.746	2	311	0.219772
TCONS_00146069	1552	gi|32351474|gb|AY312169.1|	Zea mays	B73	NA	1e-84	87.9452	15	365	0.231314
TCONS_00147940	546	gi|195596049|gb|EU943695.1|	Zea mays	NA	NA	2e-84	98.2857	0	175	0.320513
TCONS_00147592	1257	gi|226528805|ref|NM_001157443.1|	Zea mays	NA	NA	5e-84	96	5	200	0.159109
TCONS_00147372	495	gi|195601904|gb|EU949550.1|	Zea mays	NA	NA	7e-84	83.2669	16	502	1
TCONS_00147285	809	gi|670405849|ref|XM_008646324.1|	Zea mays	B73	NA	1e-83	92.6407	9	231	0.285538
TCONS_00147226	645	gi|670408623|ref|XM_008647417.1|	Zea mays	B73	NA	4e-83	92.5764	0	229	0.355039
TCONS_00147805	1255	gi|670384893|ref|XM_008675068.1|	Zea mays	B73	NA	7e-83	87.538	1	329	0.261355
TCONS_00145322	1703	gi|409108323|gb|JQ314445.1|	Tripsacum dactyloides	NA	NA	1e-82	91.0506	1	257	0.15091
TCONS_00147834	1409	gi|238013471|gb|BT087418.1|	Zea mays	NA	B73	1e-81	87.9365	6	315	0.223563
TCONS_00147957	1265	gi|195600789|gb|EU948435.1|	Zea mays	NA	NA	5e-81	90.458	1	262	0.206324
TCONS_00145671	939	gi|242058874|ref|XM_002458538.1|	Sorghum bicolor	BTx623	NA	1e-80	85.4881	3	379	0.400426
TCONS_00146191	869	gi|242050979|ref|XM_002463189.1|	Sorghum bicolor	BTx623	NA	5e-80	88.0126	16	317	0.35443
TCONS_00147027	1234	gi|670371617|ref|XM_008668871.1|	Zea mays	B73	NA	7e-80	91.6667	1	240	0.194489
TCONS_00146858	417	gi|55741046|gb|AY664414.1|	Zea mays	B73	NA	9e-80	84.9624	1	399	0.954436
TCONS_00145195	347	gi|670361786|ref|XM_008652154.1|	Zea mays	B73	NA	1e-78	96.1749	3	183	0.527378
TCONS_00147230	793	gi|212722489|ref|NM_001139388.1|	Zea mays	NA	NA	2e-76	90.5579	10	233	0.293821
TCONS_00148085	1505	gi|670426444|ref|XM_008655653.1|	Zea mays	B73	NA	3e-76	96.0674	0	178	0.118272
TCONS_00145969	2028	gi|212721853|ref|NM_001137913.1|	Zea mays	NA	NA	7e-75	93.2692	1	208	0.102071
TCONS_00146610	858	gi|212724005|ref|NM_001139003.1|	Zea mays	NA	NA	4e-74	89.1791	9	268	0.311189
TCONS_00145156	597	gi|670386404|ref|XM_008675702.1|	Zea mays	B73	NA	1e-73	94.1799	0	189	0.316583
TCONS_00145060	978	gi|670362890|ref|XR_556651.1|	Zea mays	B73	NA	1e-71	87.6325	9	283	0.280164
TCONS_00144758	670	gi|226508367|ref|NM_001158400.1|	Zea mays	NA	NA	3e-71	94.0541	0	185	0.276119
TCONS_00147396	903	gi|670411373|ref|XM_008648595.1|	Zea mays	B73	NA	4e-71	87.5421	2	297	0.328904
TCONS_00147791	863	gi|195611529|gb|EU955477.1|	Zea mays	NA	NA	3e-69	98.6301	0	146	0.169177
TCONS_00148076	655	gi|195601728|gb|EU949374.1|	Zea mays	NA	NA	1e-67	87.4539	0	271	0.41374
TCONS_00148035	701	gi|195613689|gb|EU956557.1|	Zea mays	NA	NA	2e-66	100	0	133	0.189729
TCONS_00144514	2745	gi|226510162|ref|NM_001158431.1|	Zea mays	NA	NA	8e-66	97.931	0	145	0.0528233
TCONS_00146088	564	gi|670436874|ref|XM_008660880.1|	Zea mays	B73	NA	2e-62	96.6216	3	148	0.262411
TCONS_00145725	579	gi|195644983|gb|EU969842.1|	Zea mays	NA	NA	3e-62	100	0	126	0.217617
TCONS_00146500	1255	gi|226503814|ref|NM_001151247.1|	Zea mays	NA	NA	8e-58	95.9184	4	147	0.116335
TCONS_00147729	523	gi|226532885|ref|NM_001152139.1|	Zea mays	NA	NA	1e-57	91.7127	7	181	0.338432
TCONS_00144933	1358	gi|530278985|gb|KF184871.1|	Saccharum hybrid	R570	NA	4e-57	87.0079	1	254	0.186303
TCONS_00146295	1647	gi|226530988|ref|NM_001147243.1|	Zea mays	NA	NA	7e-56	89.372	2	207	0.124469
TCONS_00145556	2118	gi|226530988|ref|NM_001147243.1|	Zea mays	NA	NA	9e-56	89.372	2	207	0.0967894
TCONS_00144751	722	gi|391416120|gb|BT083611.2|	Zea mays	NA	B73	1e-55	96.2963	0	135	0.186981
TCONS_00147421	419	gi|318064684|gb|HM454273.1|	Zea mays	inbred	NA	6e-53	88.835	1	206	0.48926
TCONS_00146539	989	gi|670369324|ref|XM_008667618.1|	Zea mays	B73	NA	2e-52	93.5065	1	154	0.155713
TCONS_00146638	1215	gi|226506843|ref|NM_001158512.1|	Zea mays	NA	NA	8e-52	79.4521	63	511	0.402469
TCONS_00145667	558	gi|670404305|ref|XM_008645585.1|	Zea mays	B73	NA	8e-50	89.7297	6	185	0.326165
TCONS_00145325	1578	gi|836015295|ref|XM_012848461.1|	Setaria italica	NA	Yugu1	2e-49	85.9574	12	235	0.141318
TCONS_00144577	717	gi|670373221|ref|XM_008669716.1|	Zea mays	B73	NA	7e-48	96.6102	0	118	0.164575
TCONS_00147876	914	gi|195594245|gb|EU941891.1|	Zea mays	NA	NA	1e-46	100	0	100	0.109409
TCONS_00145499	350	gi|54653407|gb|BT018626.1|	Zea mays	NA	NA	1e-44	98.0769	0	104	0.297143
TCONS_00146545	1505	gi|670418716|ref|XR_555242.1|	Zea mays	B73	NA	5e-44	98.1481	1	108	0.0717608
TCONS_00146281	649	gi|34559165|gb|AY371488.1|	Zea mays	NA	NA	4e-43	95.7627	1	118	0.181818
TCONS_00147883	572	gi|195606599|gb|EU953012.1|	Zea mays	NA	NA	1e-42	93.7984	1	129	0.223776
TCONS_00146915	800	gi|670422317|ref|XM_008653859.1|	Zea mays	B73	NA	2e-42	91.4894	0	141	0.17625
TCONS_00147203	392	gi|670374619|ref|XM_008670467.1|	Zea mays	B73	NA	1e-41	94.7826	0	115	0.293367
TCONS_00144915	915	gi|670429390|ref|XM_008657325.1|	Zea mays	B73	NA	3e-41	97.9798	0	99	0.108197
TCONS_00146396	2598	gi|670380332|ref|XM_008672690.1|	Zea mays	B73	NA	1e-39	88	3	175	0.0662048
TCONS_00146455	1357	gi|670414066|ref|XM_008650027.1|	Zea mays	B73	NA	2e-37	87.1508	3	179	0.129698
TCONS_00148023	634	gi|195604080|gb|EU951726.1|	Zea mays	NA	NA	3e-37	98.8636	0	88	0.138801
TCONS_00147113	585	gi|242087618|ref|XM_002439597.1|	Sorghum bicolor	BTx623	NA	1e-36	92.437	0	119	0.203419
TCONS_00145145	932	gi|238013061|gb|BT087213.1|	Zea mays	NA	B73	2e-36	100	0	83	0.0890558
TCONS_00147697	870	gi|670364425|ref|XM_008660598.1|	Zea mays	B73	NA	7e-36	92.8571	2	126	0.143678
TCONS_00146499	1084	gi|226503814|ref|NM_001151247.1|	Zea mays	NA	NA	1e-34	94.4444	4	108	0.0987085
TCONS_00146588	499	gi|242041880|ref|XM_002468290.1|	Sorghum bicolor	BTx623	NA	2e-34	88.2353	3	153	0.300601
TCONS_00146828	737	gi|242074989|ref|XM_002447386.1|	Sorghum bicolor	BTx623	NA	4e-34	85.1675	9	209	0.279512
TCONS_00145414	1520	gi|670445417|ref|XM_008664778.1|	Zea mays	B73	NA	3e-33	82.6923	19	208	0.136842
TCONS_00148087	817	gi|670364626|ref|XM_008661199.1|	Zea mays	B73	NA	2e-32	94.7917	0	96	0.117503
TCONS_00147518	434	gi|670447340|ref|XM_008665632.1|	Zea mays	B73	NA	5e-32	87.7551	5	147	0.327189
TCONS_00147081	571	gi|195602395|gb|EU950041.1|	Zea mays	NA	NA	3e-31	87.3333	0	150	0.262697
TCONS_00144851	563	gi|195601800|gb|EU949446.1|	Zea mays	NA	NA	1e-30	87.4126	0	143	0.253996
TCONS_00147465	712	gi|670425595|ref|XR_556558.1|	Zea mays	B73	NA	1e-30	86.7925	3	159	0.219101
TCONS_00147045	816	gi|670425595|ref|XR_556558.1|	Zea mays	B73	NA	2e-30	86.7925	3	159	0.191176
TCONS_00147588	355	gi|195596411|gb|EU944057.1|	Zea mays	NA	NA	3e-30	87.9699	8	133	0.352113
TCONS_00146860	808	gi|835964102|ref|XM_004966669.2|	Setaria italica	NA	Yugu1	6e-30	91.6667	0	108	0.133663
TCONS_00144555	511	gi|670430628|ref|XM_008657811.1|	Zea mays	B73	NA	6e-29	88.0597	0	134	0.262231
TCONS_00144958	703	gi|195599026|gb|EU946672.1|	Zea mays	NA	NA	8e-29	93.1373	1	102	0.145092
TCONS_00144808	775	gi|54652600|gb|BT017819.1|	Zea mays	NA	NA	2e-26	93.3333	0	90	0.116129
TCONS_00145186	378	gi|293334216|ref|NM_001177290.1|	Zea mays	NA	NA	4e-26	100	0	65	0.171958
TCONS_00146998	456	gi|195656980|gb|EU975840.1|	Zea mays	NA	NA	5e-26	93.2584	0	89	0.195175
TCONS_00147420	736	gi|195599082|gb|EU946728.1|	Zea mays	NA	NA	3e-25	92.3913	0	92	0.125
TCONS_00147554	781	gi|226528440|ref|NM_001153754.1|	Zea mays	NA	NA	3e-25	100	0	64	0.0819462
TCONS_00147222	703	gi|670447519|ref|XM_008665729.1|	Zea mays	B73	NA	8e-23	78.2609	28	437	0.608819
TCONS_00145505	1355	gi|670412839|ref|XR_553951.1|	Zea mays	B73	NA	6e-22	87.4016	1	127	0.0937269
TCONS_00144655	972	gi|242055112|ref|XM_002456657.1|	Sorghum bicolor	BTx623	NA	6e-21	85.5172	1	145	0.149177
TCONS_00146171	1776	gi|670425522|ref|XR_556528.1|	Zea mays	B73	NA	1e-20	91.0112	0	89	0.0501126
TCONS_00144554	801	gi|670441646|ref|XM_008662911.1|	Zea mays	B73	NA	3e-19	98.2759	0	58	0.0724095
TCONS_00145550	593	gi|670373221|ref|XM_008669716.1|	Zea mays	B73	NA	1e-17	98.1818	0	55	0.0927487
TCONS_00146473	712	gi|670394510|ref|XM_008679466.1|	Zea mays	B73	NA	2e-17	82.9114	6	158	0.22191
TCONS_00145713	2376	gi|50508699|dbj|AP005247.3|	Oryza sativa	Nipponbare	NA	1e-15	92.7536	0	69	0.0290404
TCONS_00145924	714	gi|242057434|ref|XM_002457818.1|	Sorghum bicolor	BTx623	NA	1e-15	85	0	120	0.168067
TCONS_00148020	1206	gi|670423026|ref|XM_008654140.1|	Zea mays	B73	NA	2e-15	95	0	60	0.0497512
TCONS_00144830	1084	gi|670396685|ref|XM_008680357.1|	Zea mays	B73	NA	7e-15	91.5493	0	71	0.0654982
TCONS_00145267	773	gi|670399687|ref|XM_008681543.1|	Zea mays	B73	NA	2e-14	86.1111	3	108	0.135834
TCONS_00145649	791	gi|312283787|gb|AC243256.1|	Panicum virgatum	NA	NA	3e-13	83.871	0	124	0.156764
TCONS_00147520	1025	gi|670401017|ref|XM_008682126.1|	Zea mays	B73	NA	6e-12	84.5455	0	110	0.107317
TCONS_00145861	893	gi|326579765|gb|JF342498.1|	Miscanthus floridulus	NA	NA	2e-11	92.9825	0	57	0.0638298
TCONS_00147528	503	gi|212723395|ref|NM_001138419.1|	Zea mays	NA	NA	2e-10	97.6744	0	43	0.0854871
TCONS_00146487	706	gi|283764900|gb|AC226721.2|	Zea mays	NA	NA	3e-10	88	0	75	0.106232
TCONS_00146846	673	gi|109689950|gb|AC186847.2|	Gallus gallus	NA	NA	4e-09	95.5556	0	45	0.0668648
TCONS_00144921	591	gi|670364973|ref|XR_559603.1|	Zea mays	B73	NA	5e-08	82.8829	0	111	0.187817
TCONS_00144798	2082	gi|670395382|ref|XR_565126.1|	Zea mays	B73	NA	2e-07	92.5926	2	54	0.024976
TCONS_00147983	605	gi|670408034|ref|XR_553191.1|	Zea mays	B73	NA	8e-07	85.1485	2	101	0.165289
TCONS_00148089	438	gi|32351468|gb|AY312168.1|	Zea mays	B73	NA	2e-06	84.7826	1	92	0.210046
TCONS_00146920	601	gi|51535250|dbj|AP006849.2|	Oryza sativa	Nipponbare	NA	1e-05	87.3016	0	63	0.104825
TCONS_00147769	1183	gi|195609375|gb|EU954400.1|	Zea mays	NA	NA	3e-05	90.1961	0	51	0.0431107
TCONS_00145026	833	gi|835953386|ref|XM_012844887.1|	Setaria italica	NA	Yugu1	7e-05	91.3043	0	46	0.0552221

## Sheet: Table S7
Table S7: DNAseq used for SNP detection
Variety	Accession	Geographical origin and Pedigree	Maize group	Sequencing depth
F2	FV2_inra	Lacaune (South France)	European Flint	28X, 3X
F7	FV7_inra	Lacaune (South France)	European Flint	27X
F71	FV71_inra	Estarvielle (South France)	European Flint	5X
EP1	EP1_inra	Lizargarate (North Spain)	European Flint	23X, 6X
EA1301	EM1301_inra	Razza-2-nano (Spain)	European Flint	7X
LO3	LO3_inra	Nostrano dell'Isola (Italia)	European Flint	4X
CH10	CH10_inra	Linth (Switzerland)	Northern Flint	6X
F4	FV4_inra	Etoile de Normandie (North France)	Northern Flint	23X, 6X
F79	FV79_inra	Liesse (North France)	Northern Flint	10X
W85	W85_inra	Ottawa Flint BB85 (Canada)	Northern Flint	6X
A375	A375_inra	Reid Yellow Dent (USA)	Corn Belt Dent	8X
C103	C103	Lancaster Sure Crop (USA)	Corn Belt Dent	23X
EA1433	EM1433_inra	Hembrilla Novillas (Spain)	Corn Belt Dent or Tropical	6X
F252	FV252_inra	F186 x Co125 (French)	Corn Belt Dent	8X
Ia153	Ia153_inra	U.S. Selection 133 (USA, Minnesota)	Corn Belt Dent	6X
LH52	LH52	Mo17 ^3 x 610 (610 = W153R type)	Corn Belt Dent	7X
PH207	PH207	PHG3BD2 x PHG3RZ1 (USA)	Corn Belt Dent	23X
W117	W117_inra	Minnoseta 13 x 643 (USA, Wisconsin)	Corn Belt Dent	7X
W182E	W182E_inra	WD x W22 (USA, Wisconsin)	Corn Belt Dent	6X
W9	W9_inra	Golden Glow (USA)	Corn Belt Dent	5X
Wf9	Wf9_inra	Wilson Farm Reid (USA)	Corn Belt Dent	7X
WH	WH_inra	Wisconsin25 (USA, Wisconsin)	Corn Belt Dent	9X
B73	B73	BSSC5 (USA, Iowa)	Stiff Stalk	38X
LH145	LH145_inra	A632 x CM105 (USA)	Stiff Stalk	6X
N192	N192_inra	CM105 x B14 (USA)	Stiff Stalk	7X
DNAseq were kindly provided by CORNFED Plant-KBBE Program (PI A. Charcosset) except for F2 and B73 (see methods)
